# Supplementary material for: Machine Learning and Pharmacometrics for Prediction of Pharmacokinetic Data: Differences, Similarities and Challenges Illustrated with Rifampicin
Source: Pharmaceutics. 2022 Jul 22;14(8):1530. doi: 10.3390/pharmaceutics14081530 (PMC9330804; doi:10.3390/pharmaceutics14081530)
Supplement: Supplementary file 1 [file pharmaceutics-14-01530-s001.zip]

Archive with 12 entries (11 files):
- Data S1. Simulated dataset.csv
- Supplementary Figure S1.pdf
- Supplementary Figure S2.pdf
- Supplementary Figure S3.pdf
- Supplementary Table S1.pdf
- Text S2. R code/
- Text S2. R code/AUC_2DV.Rmd
- Text S2. R code/AUC_6DV.Rmd
- Text S2. R code/AUC_featuresonly.Rmd
- Text S2. R code/Longitudinal_2DV.Rmd
- Text S2. R code/Longitudinal_6DV.Rmd
- Text S2. R code/Longitudinal_featuresonly.Rmd
