# Supplementary material for: Machine Learning and Pharmacometrics for Prediction of Pharmacokinetic Data: Differences, Similarities and Challenges Illustrated with Rifampicin
Source: Pharmaceutics. 2022 Jul 22;14(8):1530. doi: 10.3390/pharmaceutics14081530 (PMC9330804; doi:10.3390/pharmaceutics14081530)
Supplement: Supplementary file 1 [file pharmaceutics-14-01530-s001.zip › Data S1. Simulated dataset.csv]

ID	TIME	TAD	DV	OCC	AGE	SEX	RACE	WT	HT	BMI	HIV	FFM	DOSE	AUC
1	144	0	0.421708906	1	38	1	0	62.07629843	1.723243343	20.90415387	0	51.31621977	600	80.09877519
1	144.5	0.5	0.373084628	1	38	1	0	62.07629843	1.723243343	20.90415387	0	51.31621977	600	80.09877519
1	145	1	2.878588299	1	38	1	0	62.07629843	1.723243343	20.90415387	0	51.31621977	600	80.09877519
1	145.5	1.5	10.3150088	1	38	1	0	62.07629843	1.723243343	20.90415387	0	51.31621977	600	80.09877519
1	146	2	11.47533558	1	38	1	0	62.07629843	1.723243343	20.90415387	0	51.31621977	600	80.09877519
1	147	3	7.303838267	1	38	1	0	62.07629843	1.723243343	20.90415387	0	51.31621977	600	80.09877519
1	148	4	7.867969311	1	38	1	0	62.07629843	1.723243343	20.90415387	0	51.31621977	600	80.09877519
1	150	6	6.474685274	1	38	1	0	62.07629843	1.723243343	20.90415387	0	51.31621977	600	80.09877519
1	152	8	3.929845059	1	38	1	0	62.07629843	1.723243343	20.90415387	0	51.31621977	600	80.09877519
1	156	12	2.413456615	1	38	1	0	62.07629843	1.723243343	20.90415387	0	51.31621977	600	80.09877519
1	168	24	0.241859089	1	38	1	0	62.07629843	1.723243343	20.90415387	0	51.31621977	600	80.09877519
1	312	0	0.217099393	2	38	1	0	62.07629843	1.723243343	20.90415387	0	51.31621977	600	71.91956328
1	312.5	0.5	0.216514015	2	38	1	0	62.07629843	1.723243343	20.90415387	0	51.31621977	600	71.91956328
1	313	1	3.308847694	2	38	1	0	62.07629843	1.723243343	20.90415387	0	51.31621977	600	71.91956328
1	313.5	1.5	9.390513711	2	38	1	0	62.07629843	1.723243343	20.90415387	0	51.31621977	600	71.91956328
1	314	2	13.11425754	2	38	1	0	62.07629843	1.723243343	20.90415387	0	51.31621977	600	71.91956328
1	315	3	10.91131146	2	38	1	0	62.07629843	1.723243343	20.90415387	0	51.31621977	600	71.91956328
1	316	4	7.104298334	2	38	1	0	62.07629843	1.723243343	20.90415387	0	51.31621977	600	71.91956328
1	318	6	3.497330629	2	38	1	0	62.07629843	1.723243343	20.90415387	0	51.31621977	600	71.91956328
1	320	8	3.483717602	2	38	1	0	62.07629843	1.723243343	20.90415387	0	51.31621977	600	71.91956328
1	324	12	1.922622232	2	38	1	0	62.07629843	1.723243343	20.90415387	0	51.31621977	600	71.91956328
1	336	24	0.196184448	2	38	1	0	62.07629843	1.723243343	20.90415387	0	51.31621977	600	71.91956328
2	144	0	0.009836061	1	54	0	1	40.21833513	1.58507117	16.00761222	0	29.55318527	450	49.59705305
2	144.5	0.5	0.02013894	1	54	0	1	40.21833513	1.58507117	16.00761222	0	29.55318527	450	49.59705305
2	145	1	2.707565793	1	54	0	1	40.21833513	1.58507117	16.00761222	0	29.55318527	450	49.59705305
2	145.5	1.5	3.655379799	1	54	0	1	40.21833513	1.58507117	16.00761222	0	29.55318527	450	49.59705305
2	146	2	6.321774854	1	54	0	1	40.21833513	1.58507117	16.00761222	0	29.55318527	450	49.59705305
2	147	3	10.50971429	1	54	0	1	40.21833513	1.58507117	16.00761222	0	29.55318527	450	49.59705305
2	148	4	7.277591722	1	54	0	1	40.21833513	1.58507117	16.00761222	0	29.55318527	450	49.59705305
2	150	6	3.879475639	1	54	0	1	40.21833513	1.58507117	16.00761222	0	29.55318527	450	49.59705305
2	152	8	2.362829874	1	54	0	1	40.21833513	1.58507117	16.00761222	0	29.55318527	450	49.59705305
2	156	12	0.666930124	1	54	0	1	40.21833513	1.58507117	16.00761222	0	29.55318527	450	49.59705305
2	168	24	0.008789478	1	54	0	1	40.21833513	1.58507117	16.00761222	0	29.55318527	450	49.59705305
2	312	0	0.004094544	2	54	0	1	40.21833513	1.58507117	16.00761222	0	29.55318527	450	48.59089409
2	312.5	0.5	0.008783327	2	54	0	1	40.21833513	1.58507117	16.00761222	0	29.55318527	450	48.59089409
2	313	1	2.281743857	2	54	0	1	40.21833513	1.58507117	16.00761222	0	29.55318527	450	48.59089409
2	313.5	1.5	6.742292496	2	54	0	1	40.21833513	1.58507117	16.00761222	0	29.55318527	450	48.59089409
2	314	2	10.25227877	2	54	0	1	40.21833513	1.58507117	16.00761222	0	29.55318527	450	48.59089409
2	315	3	11.80354606	2	54	0	1	40.21833513	1.58507117	16.00761222	0	29.55318527	450	48.59089409
2	316	4	7.144908463	2	54	0	1	40.21833513	1.58507117	16.00761222	0	29.55318527	450	48.59089409
2	318	6	2.733546909	2	54	0	1	40.21833513	1.58507117	16.00761222	0	29.55318527	450	48.59089409
2	320	8	1.982244919	2	54	0	1	40.21833513	1.58507117	16.00761222	0	29.55318527	450	48.59089409
2	324	12	0.303734899	2	54	0	1	40.21833513	1.58507117	16.00761222	0	29.55318527	450	48.59089409
2	336	24	0.003272503	2	54	0	1	40.21833513	1.58507117	16.00761222	0	29.55318527	450	48.59089409
3	144	0	0.007945894	1	53	1	0	56.21247468	1.696856136	19.52282487	0	47.74005052	600	53.33189865
3	144.5	0.5	0.007869191	1	53	1	0	56.21247468	1.696856136	19.52282487	0	47.74005052	600	53.33189865
3	145	1	2.949689764	1	53	1	0	56.21247468	1.696856136	19.52282487	0	47.74005052	600	53.33189865
3	145.5	1.5	7.200856664	1	53	1	0	56.21247468	1.696856136	19.52282487	0	47.74005052	600	53.33189865
3	146	2	8.812754084	1	53	1	0	56.21247468	1.696856136	19.52282487	0	47.74005052	600	53.33189865
3	147	3	13.48260047	1	53	1	0	56.21247468	1.696856136	19.52282487	0	47.74005052	600	53.33189865
3	148	4	5.916233421	1	53	1	0	56.21247468	1.696856136	19.52282487	0	47.74005052	600	53.33189865
3	150	6	4.914057621	1	53	1	0	56.21247468	1.696856136	19.52282487	0	47.74005052	600	53.33189865
3	152	8	1.699153184	1	53	1	0	56.21247468	1.696856136	19.52282487	0	47.74005052	600	53.33189865
3	156	12	0.541360426	1	53	1	0	56.21247468	1.696856136	19.52282487	0	47.74005052	600	53.33189865
3	168	24	0.004621666	1	53	1	0	56.21247468	1.696856136	19.52282487	0	47.74005052	600	53.33189865
3	312	0	0.003761641	2	53	1	0	56.21247468	1.696856136	19.52282487	0	47.74005052	600	44.36322472
3	312.5	0.5	0.00624359	2	53	1	0	56.21247468	1.696856136	19.52282487	0	47.74005052	600	44.36322472
3	313	1	2.891281993	2	53	1	0	56.21247468	1.696856136	19.52282487	0	47.74005052	600	44.36322472
3	313.5	1.5	5.097753742	2	53	1	0	56.21247468	1.696856136	19.52282487	0	47.74005052	600	44.36322472
3	314	2	14.18804913	2	53	1	0	56.21247468	1.696856136	19.52282487	0	47.74005052	600	44.36322472
3	315	3	10.50866337	2	53	1	0	56.21247468	1.696856136	19.52282487	0	47.74005052	600	44.36322472
3	316	4	3.481627998	2	53	1	0	56.21247468	1.696856136	19.52282487	0	47.74005052	600	44.36322472
3	318	6	3.47745255	2	53	1	0	56.21247468	1.696856136	19.52282487	0	47.74005052	600	44.36322472
3	320	8	1.297708478	2	53	1	0	56.21247468	1.696856136	19.52282487	0	47.74005052	600	44.36322472
3	324	12	0.391210305	2	53	1	0	56.21247468	1.696856136	19.52282487	0	47.74005052	600	44.36322472
3	336	24	0.00246491	2	53	1	0	56.21247468	1.696856136	19.52282487	0	47.74005052	600	44.36322472
4	144	0	0.123724248	1	45	1	0	57.09161522	1.700812268	19.73601972	0	48.28245244	600	74.67492748
4	144.5	0.5	1.518951053	1	45	1	0	57.09161522	1.700812268	19.73601972	0	48.28245244	600	74.67492748
4	145	1	7.068158647	1	45	1	0	57.09161522	1.700812268	19.73601972	0	48.28245244	600	74.67492748
4	145.5	1.5	11.77878462	1	45	1	0	57.09161522	1.700812268	19.73601972	0	48.28245244	600	74.67492748
4	146	2	10.84929391	1	45	1	0	57.09161522	1.700812268	19.73601972	0	48.28245244	600	74.67492748
4	147	3	7.724522434	1	45	1	0	57.09161522	1.700812268	19.73601972	0	48.28245244	600	74.67492748
4	148	4	7.943071188	1	45	1	0	57.09161522	1.700812268	19.73601972	0	48.28245244	600	74.67492748
4	150	6	6.072072621	1	45	1	0	57.09161522	1.700812268	19.73601972	0	48.28245244	600	74.67492748
4	152	8	4.118545224	1	45	1	0	57.09161522	1.700812268	19.73601972	0	48.28245244	600	74.67492748
4	156	12	1.449212057	1	45	1	0	57.09161522	1.700812268	19.73601972	0	48.28245244	600	74.67492748
4	168	24	0.098578706	1	45	1	0	57.09161522	1.700812268	19.73601972	0	48.28245244	600	74.67492748
4	312	0	0.050965823	2	45	1	0	57.09161522	1.700812268	19.73601972	0	48.28245244	600	60.01219196
4	312.5	0.5	1.769699928	2	45	1	0	57.09161522	1.700812268	19.73601972	0	48.28245244	600	60.01219196
4	313	1	10.63127363	2	45	1	0	57.09161522	1.700812268	19.73601972	0	48.28245244	600	60.01219196
4	313.5	1.5	9.859150414	2	45	1	0	57.09161522	1.700812268	19.73601972	0	48.28245244	600	60.01219196
4	314	2	8.704150667	2	45	1	0	57.09161522	1.700812268	19.73601972	0	48.28245244	600	60.01219196
4	315	3	10.926598	2	45	1	0	57.09161522	1.700812268	19.73601972	0	48.28245244	600	60.01219196
4	316	4	5.971511035	2	45	1	0	57.09161522	1.700812268	19.73601972	0	48.28245244	600	60.01219196
4	318	6	3.81866162	2	45	1	0	57.09161522	1.700812268	19.73601972	0	48.28245244	600	60.01219196
4	320	8	2.617055943	2	45	1	0	57.09161522	1.700812268	19.73601972	0	48.28245244	600	60.01219196
4	324	12	0.847919141	2	45	1	0	57.09161522	1.700812268	19.73601972	0	48.28245244	600	60.01219196
4	336	24	0.030927795	2	45	1	0	57.09161522	1.700812268	19.73601972	0	48.28245244	600	60.01219196
5	144	0	0.020088656	1	43	1	0	52.67038654	1.680916739	18.6412101	0	45.53077903	450	34.32911753
5	144.5	0.5	0.031755161	1	43	1	0	52.67038654	1.680916739	18.6412101	0	45.53077903	450	34.32911753
5	145	1	2.301060262	1	43	1	0	52.67038654	1.680916739	18.6412101	0	45.53077903	450	34.32911753
5	145.5	1.5	5.107959452	1	43	1	0	52.67038654	1.680916739	18.6412101	0	45.53077903	450	34.32911753
5	146	2	6.786938797	1	43	1	0	52.67038654	1.680916739	18.6412101	0	45.53077903	450	34.32911753
5	147	3	5.652511728	1	43	1	0	52.67038654	1.680916739	18.6412101	0	45.53077903	450	34.32911753
5	148	4	5.300493874	1	43	1	0	52.67038654	1.680916739	18.6412101	0	45.53077903	450	34.32911753
5	150	6	1.639842171	1	43	1	0	52.67038654	1.680916739	18.6412101	0	45.53077903	450	34.32911753
5	152	8	1.380574891	1	43	1	0	52.67038654	1.680916739	18.6412101	0	45.53077903	450	34.32911753
5	156	12	0.536907206	1	43	1	0	52.67038654	1.680916739	18.6412101	0	45.53077903	450	34.32911753
5	168	24	0.032264104	1	43	1	0	52.67038654	1.680916739	18.6412101	0	45.53077903	450	34.32911753
5	312	0	0.014688359	2	43	1	0	52.67038654	1.680916739	18.6412101	0	45.53077903	450	31.02111448
5	312.5	0.5	0.011316426	2	43	1	0	52.67038654	1.680916739	18.6412101	0	45.53077903	450	31.02111448
5	313	1	2.070934594	2	43	1	0	52.67038654	1.680916739	18.6412101	0	45.53077903	450	31.02111448
5	313.5	1.5	5.013829528	2	43	1	0	52.67038654	1.680916739	18.6412101	0	45.53077903	450	31.02111448
5	314	2	8.4765201	2	43	1	0	52.67038654	1.680916739	18.6412101	0	45.53077903	450	31.02111448
5	315	3	4.095955404	2	43	1	0	52.67038654	1.680916739	18.6412101	0	45.53077903	450	31.02111448
5	316	4	3.811794212	2	43	1	0	52.67038654	1.680916739	18.6412101	0	45.53077903	450	31.02111448
5	318	6	1.858389031	2	43	1	0	52.67038654	1.680916739	18.6412101	0	45.53077903	450	31.02111448
5	320	8	1.050558576	2	43	1	0	52.67038654	1.680916739	18.6412101	0	45.53077903	450	31.02111448
5	324	12	0.545010619	2	43	1	0	52.67038654	1.680916739	18.6412101	0	45.53077903	450	31.02111448
5	336	24	0.011637763	2	43	1	0	52.67038654	1.680916739	18.6412101	0	45.53077903	450	31.02111448
6	144	0	0.008006513	1	47	1	1	50.66660201	1.671899709	18.12597325	0	44.2631299	450	26.3633609
6	144.5	0.5	3.338094049	1	47	1	1	50.66660201	1.671899709	18.12597325	0	44.2631299	450	26.3633609
6	145	1	3.489644959	1	47	1	1	50.66660201	1.671899709	18.12597325	0	44.2631299	450	26.3633609
6	145.5	1.5	4.965430497	1	47	1	1	50.66660201	1.671899709	18.12597325	0	44.2631299	450	26.3633609
6	146	2	5.006314422	1	47	1	1	50.66660201	1.671899709	18.12597325	0	44.2631299	450	26.3633609
6	147	3	5.226281338	1	47	1	1	50.66660201	1.671899709	18.12597325	0	44.2631299	450	26.3633609
6	148	4	2.022996848	1	47	1	1	50.66660201	1.671899709	18.12597325	0	44.2631299	450	26.3633609
6	150	6	1.653972549	1	47	1	1	50.66660201	1.671899709	18.12597325	0	44.2631299	450	26.3633609
6	152	8	1.089082937	1	47	1	1	50.66660201	1.671899709	18.12597325	0	44.2631299	450	26.3633609
6	156	12	0.230109499	1	47	1	1	50.66660201	1.671899709	18.12597325	0	44.2631299	450	26.3633609
6	168	24	0.005532032	1	47	1	1	50.66660201	1.671899709	18.12597325	0	44.2631299	450	26.3633609
6	312	0	0.003239942	2	47	1	1	50.66660201	1.671899709	18.12597325	0	44.2631299	450	29.73418335
6	312.5	0.5	2.367797031	2	47	1	1	50.66660201	1.671899709	18.12597325	0	44.2631299	450	29.73418335
6	313	1	4.156195032	2	47	1	1	50.66660201	1.671899709	18.12597325	0	44.2631299	450	29.73418335
6	313.5	1.5	6.163840247	2	47	1	1	50.66660201	1.671899709	18.12597325	0	44.2631299	450	29.73418335
6	314	2	6.434022977	2	47	1	1	50.66660201	1.671899709	18.12597325	0	44.2631299	450	29.73418335
6	315	3	7.293620048	2	47	1	1	50.66660201	1.671899709	18.12597325	0	44.2631299	450	29.73418335
6	316	4	3.213304992	2	47	1	1	50.66660201	1.671899709	18.12597325	0	44.2631299	450	29.73418335
6	318	6	1.767383139	2	47	1	1	50.66660201	1.671899709	18.12597325	0	44.2631299	450	29.73418335
6	320	8	0.572238166	2	47	1	1	50.66660201	1.671899709	18.12597325	0	44.2631299	450	29.73418335
6	324	12	0.147651576	2	47	1	1	50.66660201	1.671899709	18.12597325	0	44.2631299	450	29.73418335
6	336	24	0.002944842	2	47	1	1	50.66660201	1.671899709	18.12597325	0	44.2631299	450	29.73418335
7	144	0	0.000679129	1	42	1	0	55.41111629	1.693250023	19.3265671	0	47.24362437	600	50.74368388
7	144.5	0.5	0.481109685	1	42	1	0	55.41111629	1.693250023	19.3265671	0	47.24362437	600	50.74368388
7	145	1	5.445556745	1	42	1	0	55.41111629	1.693250023	19.3265671	0	47.24362437	600	50.74368388
7	145.5	1.5	9.421553594	1	42	1	0	55.41111629	1.693250023	19.3265671	0	47.24362437	600	50.74368388
7	146	2	8.831280314	1	42	1	0	55.41111629	1.693250023	19.3265671	0	47.24362437	600	50.74368388
7	147	3	10.90912942	1	42	1	0	55.41111629	1.693250023	19.3265671	0	47.24362437	600	50.74368388
7	148	4	7.495478709	1	42	1	0	55.41111629	1.693250023	19.3265671	0	47.24362437	600	50.74368388
7	150	6	4.149550437	1	42	1	0	55.41111629	1.693250023	19.3265671	0	47.24362437	600	50.74368388
7	152	8	1.470319906	1	42	1	0	55.41111629	1.693250023	19.3265671	0	47.24362437	600	50.74368388
7	156	12	0.197641598	1	42	1	0	55.41111629	1.693250023	19.3265671	0	47.24362437	600	50.74368388
7	168	24	0.000400499	1	42	1	0	55.41111629	1.693250023	19.3265671	0	47.24362437	600	50.74368388
7	312	0	0.000100686	2	42	1	0	55.41111629	1.693250023	19.3265671	0	47.24362437	600	39.57735636
7	312.5	0.5	0.361172354	2	42	1	0	55.41111629	1.693250023	19.3265671	0	47.24362437	600	39.57735636
7	313	1	7.061800166	2	42	1	0	55.41111629	1.693250023	19.3265671	0	47.24362437	600	39.57735636
7	313.5	1.5	5.953028014	2	42	1	0	55.41111629	1.693250023	19.3265671	0	47.24362437	600	39.57735636
7	314	2	9.646546735	2	42	1	0	55.41111629	1.693250023	19.3265671	0	47.24362437	600	39.57735636
7	315	3	8.425813252	2	42	1	0	55.41111629	1.693250023	19.3265671	0	47.24362437	600	39.57735636
7	316	4	5.951242373	2	42	1	0	55.41111629	1.693250023	19.3265671	0	47.24362437	600	39.57735636
7	318	6	2.277799852	2	42	1	0	55.41111629	1.693250023	19.3265671	0	47.24362437	600	39.57735636
7	320	8	0.884184082	2	42	1	0	55.41111629	1.693250023	19.3265671	0	47.24362437	600	39.57735636
7	324	12	0.136531489	2	42	1	0	55.41111629	1.693250023	19.3265671	0	47.24362437	600	39.57735636
7	336	24	0.000223366	2	42	1	0	55.41111629	1.693250023	19.3265671	0	47.24362437	600	39.57735636
8	144	0	0.059564233	1	37	1	0	42.01757894	1.632979105	15.75686337	0	38.6244627	450	60.85376332
8	144.5	0.5	0.407607735	1	37	1	0	42.01757894	1.632979105	15.75686337	0	38.6244627	450	60.85376332
8	145	1	3.747166671	1	37	1	0	42.01757894	1.632979105	15.75686337	0	38.6244627	450	60.85376332
8	145.5	1.5	5.511297079	1	37	1	0	42.01757894	1.632979105	15.75686337	0	38.6244627	450	60.85376332
8	146	2	5.355371093	1	37	1	0	42.01757894	1.632979105	15.75686337	0	38.6244627	450	60.85376332
8	147	3	7.766347681	1	37	1	0	42.01757894	1.632979105	15.75686337	0	38.6244627	450	60.85376332
8	148	4	8.276333034	1	37	1	0	42.01757894	1.632979105	15.75686337	0	38.6244627	450	60.85376332
8	150	6	4.016054689	1	37	1	0	42.01757894	1.632979105	15.75686337	0	38.6244627	450	60.85376332
8	152	8	4.272930963	1	37	1	0	42.01757894	1.632979105	15.75686337	0	38.6244627	450	60.85376332
8	156	12	1.34770076	1	37	1	0	42.01757894	1.632979105	15.75686337	0	38.6244627	450	60.85376332
8	168	24	0.029325436	1	37	1	0	42.01757894	1.632979105	15.75686337	0	38.6244627	450	60.85376332
8	312	0	0.028305476	2	37	1	0	42.01757894	1.632979105	15.75686337	0	38.6244627	450	53.29204266
8	312.5	0.5	0.514191251	2	37	1	0	42.01757894	1.632979105	15.75686337	0	38.6244627	450	53.29204266
8	313	1	3.040433184	2	37	1	0	42.01757894	1.632979105	15.75686337	0	38.6244627	450	53.29204266
8	313.5	1.5	7.531543493	2	37	1	0	42.01757894	1.632979105	15.75686337	0	38.6244627	450	53.29204266
8	314	2	7.435010558	2	37	1	0	42.01757894	1.632979105	15.75686337	0	38.6244627	450	53.29204266
8	315	3	6.29905738	2	37	1	0	42.01757894	1.632979105	15.75686337	0	38.6244627	450	53.29204266
8	316	4	6.115337746	2	37	1	0	42.01757894	1.632979105	15.75686337	0	38.6244627	450	53.29204266
8	318	6	3.971325825	2	37	1	0	42.01757894	1.632979105	15.75686337	0	38.6244627	450	53.29204266
8	320	8	3.174023418	2	37	1	0	42.01757894	1.632979105	15.75686337	0	38.6244627	450	53.29204266
8	324	12	1.133783194	2	37	1	0	42.01757894	1.632979105	15.75686337	0	38.6244627	450	53.29204266
8	336	24	0.026428825	2	37	1	0	42.01757894	1.632979105	15.75686337	0	38.6244627	450	53.29204266
9	144	0	0.087187004	1	55	0	0	60.40263441	1.619384479	23.03328789	1	38.79457201	600	89.19831165
9	144.5	0.5	0.072788304	1	55	0	0	60.40263441	1.619384479	23.03328789	1	38.79457201	600	89.19831165
9	145	1	3.253072714	1	55	0	0	60.40263441	1.619384479	23.03328789	1	38.79457201	600	89.19831165
9	145.5	1.5	14.64208622	1	55	0	0	60.40263441	1.619384479	23.03328789	1	38.79457201	600	89.19831165
9	146	2	17.58946248	1	55	0	0	60.40263441	1.619384479	23.03328789	1	38.79457201	600	89.19831165
9	147	3	10.0472604	1	55	0	0	60.40263441	1.619384479	23.03328789	1	38.79457201	600	89.19831165
9	148	4	8.660738534	1	55	0	0	60.40263441	1.619384479	23.03328789	1	38.79457201	600	89.19831165
9	150	6	6.742966759	1	55	0	0	60.40263441	1.619384479	23.03328789	1	38.79457201	600	89.19831165
9	152	8	3.99722352	1	55	0	0	60.40263441	1.619384479	23.03328789	1	38.79457201	600	89.19831165
9	156	12	2.255902241	1	55	0	0	60.40263441	1.619384479	23.03328789	1	38.79457201	600	89.19831165
9	168	24	0.072875702	1	55	0	0	60.40263441	1.619384479	23.03328789	1	38.79457201	600	89.19831165
9	312	0	0.025902909	2	55	0	0	60.40263441	1.619384479	23.03328789	1	38.79457201	600	86.64814489
9	312.5	0.5	0.03496527	2	55	0	0	60.40263441	1.619384479	23.03328789	1	38.79457201	600	86.64814489
9	313	1	3.616837409	2	55	0	0	60.40263441	1.619384479	23.03328789	1	38.79457201	600	86.64814489
9	313.5	1.5	10.96052301	2	55	0	0	60.40263441	1.619384479	23.03328789	1	38.79457201	600	86.64814489
9	314	2	16.93699021	2	55	0	0	60.40263441	1.619384479	23.03328789	1	38.79457201	600	86.64814489
9	315	3	15.7966833	2	55	0	0	60.40263441	1.619384479	23.03328789	1	38.79457201	600	86.64814489
9	316	4	12.54221306	2	55	0	0	60.40263441	1.619384479	23.03328789	1	38.79457201	600	86.64814489
9	318	6	4.97139259	2	55	0	0	60.40263441	1.619384479	23.03328789	1	38.79457201	600	86.64814489
9	320	8	5.162908069	2	55	0	0	60.40263441	1.619384479	23.03328789	1	38.79457201	600	86.64814489
9	324	12	0.783918671	2	55	0	0	60.40263441	1.619384479	23.03328789	1	38.79457201	600	86.64814489
9	336	24	0.053317003	2	55	0	0	60.40263441	1.619384479	23.03328789	1	38.79457201	600	86.64814489
10	144	0	0.031145049	1	40	1	1	50.69725066	1.672037628	18.13394585	0	44.2826206	450	40.79222456
10	144.5	0.5	1.605957256	1	40	1	1	50.69725066	1.672037628	18.13394585	0	44.2826206	450	40.79222456
10	145	1	5.699052882	1	40	1	1	50.69725066	1.672037628	18.13394585	0	44.2826206	450	40.79222456
10	145.5	1.5	6.07632456	1	40	1	1	50.69725066	1.672037628	18.13394585	0	44.2826206	450	40.79222456
10	146	2	6.439816204	1	40	1	1	50.69725066	1.672037628	18.13394585	0	44.2826206	450	40.79222456
10	147	3	3.996823817	1	40	1	1	50.69725066	1.672037628	18.13394585	0	44.2826206	450	40.79222456
10	148	4	5.047030245	1	40	1	1	50.69725066	1.672037628	18.13394585	0	44.2826206	450	40.79222456
10	150	6	2.334878837	1	40	1	1	50.69725066	1.672037628	18.13394585	0	44.2826206	450	40.79222456
10	152	8	2.180011169	1	40	1	1	50.69725066	1.672037628	18.13394585	0	44.2826206	450	40.79222456
10	156	12	0.786816674	1	40	1	1	50.69725066	1.672037628	18.13394585	0	44.2826206	450	40.79222456
10	168	24	0.03203584	1	40	1	1	50.69725066	1.672037628	18.13394585	0	44.2826206	450	40.79222456
10	312	0	0.008944647	2	40	1	1	50.69725066	1.672037628	18.13394585	0	44.2826206	450	32.57584009
10	312.5	0.5	2.734914024	2	40	1	1	50.69725066	1.672037628	18.13394585	0	44.2826206	450	32.57584009
10	313	1	5.135103505	2	40	1	1	50.69725066	1.672037628	18.13394585	0	44.2826206	450	32.57584009
10	313.5	1.5	6.59030744	2	40	1	1	50.69725066	1.672037628	18.13394585	0	44.2826206	450	32.57584009
10	314	2	6.820276408	2	40	1	1	50.69725066	1.672037628	18.13394585	0	44.2826206	450	32.57584009
10	315	3	6.042392241	2	40	1	1	50.69725066	1.672037628	18.13394585	0	44.2826206	450	32.57584009
10	316	4	3.690640425	2	40	1	1	50.69725066	1.672037628	18.13394585	0	44.2826206	450	32.57584009
10	318	6	1.006503959	2	40	1	1	50.69725066	1.672037628	18.13394585	0	44.2826206	450	32.57584009
10	320	8	1.261586429	2	40	1	1	50.69725066	1.672037628	18.13394585	0	44.2826206	450	32.57584009
10	324	12	0.350392964	2	40	1	1	50.69725066	1.672037628	18.13394585	0	44.2826206	450	32.57584009
10	336	24	0.008161723	2	40	1	1	50.69725066	1.672037628	18.13394585	0	44.2826206	450	32.57584009
11	144	0	0.014991079	1	30	1	0	66.29644612	1.742234008	21.84123919	0	53.83312185	600	76.3397109
11	144.5	0.5	0.017056908	1	30	1	0	66.29644612	1.742234008	21.84123919	0	53.83312185	600	76.3397109
11	145	1	0.017410183	1	30	1	0	66.29644612	1.742234008	21.84123919	0	53.83312185	600	76.3397109
11	145.5	1.5	0.009784067	1	30	1	0	66.29644612	1.742234008	21.84123919	0	53.83312185	600	76.3397109
11	146	2	0.060724988	1	30	1	0	66.29644612	1.742234008	21.84123919	0	53.83312185	600	76.3397109
11	147	3	8.058278918	1	30	1	0	66.29644612	1.742234008	21.84123919	0	53.83312185	600	76.3397109
11	148	4	7.934338614	1	30	1	0	66.29644612	1.742234008	21.84123919	0	53.83312185	600	76.3397109
11	150	6	12.40996774	1	30	1	0	66.29644612	1.742234008	21.84123919	0	53.83312185	600	76.3397109
11	152	8	6.452063486	1	30	1	0	66.29644612	1.742234008	21.84123919	0	53.83312185	600	76.3397109
11	156	12	1.506757514	1	30	1	0	66.29644612	1.742234008	21.84123919	0	53.83312185	600	76.3397109
11	168	24	0.013053487	1	30	1	0	66.29644612	1.742234008	21.84123919	0	53.83312185	600	76.3397109
11	312	0	0.005910056	2	30	1	0	66.29644612	1.742234008	21.84123919	0	53.83312185	600	62.53364765
11	312.5	0.5	0.006399727	2	30	1	0	66.29644612	1.742234008	21.84123919	0	53.83312185	600	62.53364765
11	313	1	0.004560605	2	30	1	0	66.29644612	1.742234008	21.84123919	0	53.83312185	600	62.53364765
11	313.5	1.5	0.005946812	2	30	1	0	66.29644612	1.742234008	21.84123919	0	53.83312185	600	62.53364765
11	314	2	0.039027061	2	30	1	0	66.29644612	1.742234008	21.84123919	0	53.83312185	600	62.53364765
11	315	3	6.642577062	2	30	1	0	66.29644612	1.742234008	21.84123919	0	53.83312185	600	62.53364765
11	316	4	12.72540005	2	30	1	0	66.29644612	1.742234008	21.84123919	0	53.83312185	600	62.53364765
11	318	6	8.993481166	2	30	1	0	66.29644612	1.742234008	21.84123919	0	53.83312185	600	62.53364765
11	320	8	4.073489487	2	30	1	0	66.29644612	1.742234008	21.84123919	0	53.83312185	600	62.53364765
11	324	12	0.814696197	2	30	1	0	66.29644612	1.742234008	21.84123919	0	53.83312185	600	62.53364765
11	336	24	0.00646146	2	30	1	0	66.29644612	1.742234008	21.84123919	0	53.83312185	600	62.53364765
12	144	0	0.003624641	1	40	1	0	51.33527302	1.674908729	18.29926239	0	44.68764032	450	30.04755937
12	144.5	0.5	0.007600053	1	40	1	0	51.33527302	1.674908729	18.29926239	0	44.68764032	450	30.04755937
12	145	1	0.297363495	1	40	1	0	51.33527302	1.674908729	18.29926239	0	44.68764032	450	30.04755937
12	145.5	1.5	2.552338506	1	40	1	0	51.33527302	1.674908729	18.29926239	0	44.68764032	450	30.04755937
12	146	2	7.452130763	1	40	1	0	51.33527302	1.674908729	18.29926239	0	44.68764032	450	30.04755937
12	147	3	4.152040915	1	40	1	0	51.33527302	1.674908729	18.29926239	0	44.68764032	450	30.04755937
12	148	4	3.703209959	1	40	1	0	51.33527302	1.674908729	18.29926239	0	44.68764032	450	30.04755937
12	150	6	2.824693887	1	40	1	0	51.33527302	1.674908729	18.29926239	0	44.68764032	450	30.04755937
12	152	8	1.575023196	1	40	1	0	51.33527302	1.674908729	18.29926239	0	44.68764032	450	30.04755937
12	156	12	0.364546924	1	40	1	0	51.33527302	1.674908729	18.29926239	0	44.68764032	450	30.04755937
12	168	24	0.005202583	1	40	1	0	51.33527302	1.674908729	18.29926239	0	44.68764032	450	30.04755937
12	312	0	0.002521503	2	40	1	0	51.33527302	1.674908729	18.29926239	0	44.68764032	450	28.86153505
12	312.5	0.5	0.002067738	2	40	1	0	51.33527302	1.674908729	18.29926239	0	44.68764032	450	28.86153505
12	313	1	0.33692329	2	40	1	0	51.33527302	1.674908729	18.29926239	0	44.68764032	450	28.86153505
12	313.5	1.5	2.337027914	2	40	1	0	51.33527302	1.674908729	18.29926239	0	44.68764032	450	28.86153505
12	314	2	4.17368776	2	40	1	0	51.33527302	1.674908729	18.29926239	0	44.68764032	450	28.86153505
12	315	3	6.667200122	2	40	1	0	51.33527302	1.674908729	18.29926239	0	44.68764032	450	28.86153505
12	316	4	3.980868454	2	40	1	0	51.33527302	1.674908729	18.29926239	0	44.68764032	450	28.86153505
12	318	6	3.371305304	2	40	1	0	51.33527302	1.674908729	18.29926239	0	44.68764032	450	28.86153505
12	320	8	0.863026398	2	40	1	0	51.33527302	1.674908729	18.29926239	0	44.68764032	450	28.86153505
12	324	12	0.301194212	2	40	1	0	51.33527302	1.674908729	18.29926239	0	44.68764032	450	28.86153505
12	336	24	0.00214718	2	40	1	0	51.33527302	1.674908729	18.29926239	0	44.68764032	450	28.86153505
13	144	0	0.42342029	1	36	0	1	60.19031602	1.619023537	22.9625597	0	38.70329072	600	153.2075757
13	144.5	0.5	0.803699368	1	36	0	1	60.19031602	1.619023537	22.9625597	0	38.70329072	600	153.2075757
13	145	1	2.352526836	1	36	0	1	60.19031602	1.619023537	22.9625597	0	38.70329072	600	153.2075757
13	145.5	1.5	20.15999107	1	36	0	1	60.19031602	1.619023537	22.9625597	0	38.70329072	600	153.2075757
13	146	2	18.93287824	1	36	0	1	60.19031602	1.619023537	22.9625597	0	38.70329072	600	153.2075757
13	147	3	15.64419623	1	36	0	1	60.19031602	1.619023537	22.9625597	0	38.70329072	600	153.2075757
13	148	4	13.0253831	1	36	0	1	60.19031602	1.619023537	22.9625597	0	38.70329072	600	153.2075757
13	150	6	10.95285333	1	36	0	1	60.19031602	1.619023537	22.9625597	0	38.70329072	600	153.2075757
13	152	8	8.930746625	1	36	0	1	60.19031602	1.619023537	22.9625597	0	38.70329072	600	153.2075757
13	156	12	5.099283298	1	36	0	1	60.19031602	1.619023537	22.9625597	0	38.70329072	600	153.2075757
13	168	24	0.428244922	1	36	0	1	60.19031602	1.619023537	22.9625597	0	38.70329072	600	153.2075757
13	312	0	0.165845276	2	36	0	1	60.19031602	1.619023537	22.9625597	0	38.70329072	600	148.682711
13	312.5	0.5	0.17513468	2	36	0	1	60.19031602	1.619023537	22.9625597	0	38.70329072	600	148.682711
13	313	1	3.256327413	2	36	0	1	60.19031602	1.619023537	22.9625597	0	38.70329072	600	148.682711
13	313.5	1.5	20.28131462	2	36	0	1	60.19031602	1.619023537	22.9625597	0	38.70329072	600	148.682711
13	314	2	30.96941176	2	36	0	1	60.19031602	1.619023537	22.9625597	0	38.70329072	600	148.682711
13	315	3	25.35307438	2	36	0	1	60.19031602	1.619023537	22.9625597	0	38.70329072	600	148.682711
13	316	4	13.27124945	2	36	0	1	60.19031602	1.619023537	22.9625597	0	38.70329072	600	148.682711
13	318	6	5.697913186	2	36	0	1	60.19031602	1.619023537	22.9625597	0	38.70329072	600	148.682711
13	320	8	9.062092014	2	36	0	1	60.19031602	1.619023537	22.9625597	0	38.70329072	600	148.682711
13	324	12	3.555870857	2	36	0	1	60.19031602	1.619023537	22.9625597	0	38.70329072	600	148.682711
13	336	24	0.211464107	2	36	0	1	60.19031602	1.619023537	22.9625597	0	38.70329072	600	148.682711
14	144	0	0.172699878	1	32	0	0	61.6394243	1.621487021	23.443995	1	39.3242064	600	119.4918442
14	144.5	0.5	0.103529364	1	32	0	0	61.6394243	1.621487021	23.443995	1	39.3242064	600	119.4918442
14	145	1	1.7843425	1	32	0	0	61.6394243	1.621487021	23.443995	1	39.3242064	600	119.4918442
14	145.5	1.5	6.638592712	1	32	0	0	61.6394243	1.621487021	23.443995	1	39.3242064	600	119.4918442
14	146	2	14.51960783	1	32	0	0	61.6394243	1.621487021	23.443995	1	39.3242064	600	119.4918442
14	147	3	20.61667058	1	32	0	0	61.6394243	1.621487021	23.443995	1	39.3242064	600	119.4918442
14	148	4	13.27921459	1	32	0	0	61.6394243	1.621487021	23.443995	1	39.3242064	600	119.4918442
14	150	6	8.721576388	1	32	0	0	61.6394243	1.621487021	23.443995	1	39.3242064	600	119.4918442
14	152	8	7.90424534	1	32	0	0	61.6394243	1.621487021	23.443995	1	39.3242064	600	119.4918442
14	156	12	2.742582514	1	32	0	0	61.6394243	1.621487021	23.443995	1	39.3242064	600	119.4918442
14	168	24	0.110614953	1	32	0	0	61.6394243	1.621487021	23.443995	1	39.3242064	600	119.4918442
14	312	0	0.081798203	2	32	0	0	61.6394243	1.621487021	23.443995	1	39.3242064	600	99.43289423
14	312.5	0.5	0.064396242	2	32	0	0	61.6394243	1.621487021	23.443995	1	39.3242064	600	99.43289423
14	313	1	2.578892389	2	32	0	0	61.6394243	1.621487021	23.443995	1	39.3242064	600	99.43289423
14	313.5	1.5	8.466354376	2	32	0	0	61.6394243	1.621487021	23.443995	1	39.3242064	600	99.43289423
14	314	2	18.04195718	2	32	0	0	61.6394243	1.621487021	23.443995	1	39.3242064	600	99.43289423
14	315	3	13.29781851	2	32	0	0	61.6394243	1.621487021	23.443995	1	39.3242064	600	99.43289423
14	316	4	17.43535428	2	32	0	0	61.6394243	1.621487021	23.443995	1	39.3242064	600	99.43289423
14	318	6	7.799034937	2	32	0	0	61.6394243	1.621487021	23.443995	1	39.3242064	600	99.43289423
14	320	8	4.271649276	2	32	0	0	61.6394243	1.621487021	23.443995	1	39.3242064	600	99.43289423
14	324	12	1.503656788	2	32	0	0	61.6394243	1.621487021	23.443995	1	39.3242064	600	99.43289423
14	336	24	0.072172225	2	32	0	0	61.6394243	1.621487021	23.443995	1	39.3242064	600	99.43289423
15	144	0	0.031458062	1	32	1	1	57.01844407	1.700482998	19.7183592	0	48.23739526	600	49.35479623
15	144.5	0.5	0.02642354	1	32	1	1	57.01844407	1.700482998	19.7183592	0	48.23739526	600	49.35479623
15	145	1	0.421957787	1	32	1	1	57.01844407	1.700482998	19.7183592	0	48.23739526	600	49.35479623
15	145.5	1.5	5.370924211	1	32	1	1	57.01844407	1.700482998	19.7183592	0	48.23739526	600	49.35479623
15	146	2	8.877322578	1	32	1	1	57.01844407	1.700482998	19.7183592	0	48.23739526	600	49.35479623
15	147	3	9.022306401	1	32	1	1	57.01844407	1.700482998	19.7183592	0	48.23739526	600	49.35479623
15	148	4	8.457046507	1	32	1	1	57.01844407	1.700482998	19.7183592	0	48.23739526	600	49.35479623
15	150	6	2.399907032	1	32	1	1	57.01844407	1.700482998	19.7183592	0	48.23739526	600	49.35479623
15	152	8	1.65700209	1	32	1	1	57.01844407	1.700482998	19.7183592	0	48.23739526	600	49.35479623
15	156	12	1.021316008	1	32	1	1	57.01844407	1.700482998	19.7183592	0	48.23739526	600	49.35479623
15	168	24	0.021677076	1	32	1	1	57.01844407	1.700482998	19.7183592	0	48.23739526	600	49.35479623
15	312	0	0.018847029	2	32	1	1	57.01844407	1.700482998	19.7183592	0	48.23739526	600	60.80693269
15	312.5	0.5	0.008255299	2	32	1	1	57.01844407	1.700482998	19.7183592	0	48.23739526	600	60.80693269
15	313	1	0.273925255	2	32	1	1	57.01844407	1.700482998	19.7183592	0	48.23739526	600	60.80693269
15	313.5	1.5	8.587434241	2	32	1	1	57.01844407	1.700482998	19.7183592	0	48.23739526	600	60.80693269
15	314	2	10.68883779	2	32	1	1	57.01844407	1.700482998	19.7183592	0	48.23739526	600	60.80693269
15	315	3	13.10770205	2	32	1	1	57.01844407	1.700482998	19.7183592	0	48.23739526	600	60.80693269
15	316	4	6.691245298	2	32	1	1	57.01844407	1.700482998	19.7183592	0	48.23739526	600	60.80693269
15	318	6	6.450128158	2	32	1	1	57.01844407	1.700482998	19.7183592	0	48.23739526	600	60.80693269
15	320	8	2.868530851	2	32	1	1	57.01844407	1.700482998	19.7183592	0	48.23739526	600	60.80693269
15	324	12	0.450124981	2	32	1	1	57.01844407	1.700482998	19.7183592	0	48.23739526	600	60.80693269
15	336	24	0.016561079	2	32	1	1	57.01844407	1.700482998	19.7183592	0	48.23739526	600	60.80693269
16	144	0	0.003188834	1	46	1	0	46.93906392	1.655125788	17.13453859	0	41.86795282	450	25.32429526
16	144.5	0.5	0.417133068	1	46	1	0	46.93906392	1.655125788	17.13453859	0	41.86795282	450	25.32429526
16	145	1	2.113805759	1	46	1	0	46.93906392	1.655125788	17.13453859	0	41.86795282	450	25.32429526
16	145.5	1.5	3.909462905	1	46	1	0	46.93906392	1.655125788	17.13453859	0	41.86795282	450	25.32429526
16	146	2	4.889548657	1	46	1	0	46.93906392	1.655125788	17.13453859	0	41.86795282	450	25.32429526
16	147	3	3.92473958	1	46	1	0	46.93906392	1.655125788	17.13453859	0	41.86795282	450	25.32429526
16	148	4	3.85511177	1	46	1	0	46.93906392	1.655125788	17.13453859	0	41.86795282	450	25.32429526
16	150	6	2.408032442	1	46	1	0	46.93906392	1.655125788	17.13453859	0	41.86795282	450	25.32429526
16	152	8	0.8259426	1	46	1	0	46.93906392	1.655125788	17.13453859	0	41.86795282	450	25.32429526
16	156	12	0.177710404	1	46	1	0	46.93906392	1.655125788	17.13453859	0	41.86795282	450	25.32429526
16	168	24	0.00219209	1	46	1	0	46.93906392	1.655125788	17.13453859	0	41.86795282	450	25.32429526
16	312	0	0.001398997	2	46	1	0	46.93906392	1.655125788	17.13453859	0	41.86795282	450	21.0356831
16	312.5	0.5	0.46977097	2	46	1	0	46.93906392	1.655125788	17.13453859	0	41.86795282	450	21.0356831
16	313	1	2.477004581	2	46	1	0	46.93906392	1.655125788	17.13453859	0	41.86795282	450	21.0356831
16	313.5	1.5	3.838954255	2	46	1	0	46.93906392	1.655125788	17.13453859	0	41.86795282	450	21.0356831
16	314	2	4.947587084	2	46	1	0	46.93906392	1.655125788	17.13453859	0	41.86795282	450	21.0356831
16	315	3	4.953527752	2	46	1	0	46.93906392	1.655125788	17.13453859	0	41.86795282	450	21.0356831
16	316	4	1.944957255	2	46	1	0	46.93906392	1.655125788	17.13453859	0	41.86795282	450	21.0356831
16	318	6	1.50555259	2	46	1	0	46.93906392	1.655125788	17.13453859	0	41.86795282	450	21.0356831
16	320	8	0.62316746	2	46	1	0	46.93906392	1.655125788	17.13453859	0	41.86795282	450	21.0356831
16	324	12	0.146650951	2	46	1	0	46.93906392	1.655125788	17.13453859	0	41.86795282	450	21.0356831
16	336	24	0.001166555	2	46	1	0	46.93906392	1.655125788	17.13453859	0	41.86795282	450	21.0356831
17	144	0	0.598295799	1	53	0	0	49.13198369	1.600224372	19.18679952	0	33.78837434	450	88.70459748
17	144.5	0.5	0.424964348	1	53	0	0	49.13198369	1.600224372	19.18679952	0	33.78837434	450	88.70459748
17	145	1	0.607465437	1	53	0	0	49.13198369	1.600224372	19.18679952	0	33.78837434	450	88.70459748
17	145.5	1.5	1.87228573	1	53	0	0	49.13198369	1.600224372	19.18679952	0	33.78837434	450	88.70459748
17	146	2	6.883312472	1	53	0	0	49.13198369	1.600224372	19.18679952	0	33.78837434	450	88.70459748
17	147	3	7.907407671	1	53	0	0	49.13198369	1.600224372	19.18679952	0	33.78837434	450	88.70459748
17	148	4	7.464063716	1	53	0	0	49.13198369	1.600224372	19.18679952	0	33.78837434	450	88.70459748
17	150	6	7.774117914	1	53	0	0	49.13198369	1.600224372	19.18679952	0	33.78837434	450	88.70459748
17	152	8	6.819594414	1	53	0	0	49.13198369	1.600224372	19.18679952	0	33.78837434	450	88.70459748
17	156	12	3.070682962	1	53	0	0	49.13198369	1.600224372	19.18679952	0	33.78837434	450	88.70459748
17	168	24	0.377365902	1	53	0	0	49.13198369	1.600224372	19.18679952	0	33.78837434	450	88.70459748
17	312	0	0.138414842	2	53	0	0	49.13198369	1.600224372	19.18679952	0	33.78837434	450	69.46474037
17	312.5	0.5	0.232398897	2	53	0	0	49.13198369	1.600224372	19.18679952	0	33.78837434	450	69.46474037
17	313	1	0.282211074	2	53	0	0	49.13198369	1.600224372	19.18679952	0	33.78837434	450	69.46474037
17	313.5	1.5	2.897939595	2	53	0	0	49.13198369	1.600224372	19.18679952	0	33.78837434	450	69.46474037
17	314	2	4.527636231	2	53	0	0	49.13198369	1.600224372	19.18679952	0	33.78837434	450	69.46474037
17	315	3	9.601314345	2	53	0	0	49.13198369	1.600224372	19.18679952	0	33.78837434	450	69.46474037
17	316	4	8.036550911	2	53	0	0	49.13198369	1.600224372	19.18679952	0	33.78837434	450	69.46474037
17	318	6	6.368092664	2	53	0	0	49.13198369	1.600224372	19.18679952	0	33.78837434	450	69.46474037
17	320	8	4.905220274	2	53	0	0	49.13198369	1.600224372	19.18679952	0	33.78837434	450	69.46474037
17	324	12	1.680985116	2	53	0	0	49.13198369	1.600224372	19.18679952	0	33.78837434	450	69.46474037
17	336	24	0.295377819	2	53	0	0	49.13198369	1.600224372	19.18679952	0	33.78837434	450	69.46474037
18	144	0	0.784899182	1	35	0	1	50.99339132	1.603388765	19.83518353	0	34.63948107	1050	266.031977
18	144.5	0.5	16.56016313	1	35	0	1	50.99339132	1.603388765	19.83518353	0	34.63948107	1050	266.031977
18	145	1	21.09213031	1	35	0	1	50.99339132	1.603388765	19.83518353	0	34.63948107	1050	266.031977
18	145.5	1.5	31.77881904	1	35	0	1	50.99339132	1.603388765	19.83518353	0	34.63948107	1050	266.031977
18	146	2	32.5539919	1	35	0	1	50.99339132	1.603388765	19.83518353	0	34.63948107	1050	266.031977
18	147	3	28.63128497	1	35	0	1	50.99339132	1.603388765	19.83518353	0	34.63948107	1050	266.031977
18	148	4	27.20225842	1	35	0	1	50.99339132	1.603388765	19.83518353	0	34.63948107	1050	266.031977
18	150	6	29.70157278	1	35	0	1	50.99339132	1.603388765	19.83518353	0	34.63948107	1050	266.031977
18	152	8	8.996179615	1	35	0	1	50.99339132	1.603388765	19.83518353	0	34.63948107	1050	266.031977
18	156	12	5.754602676	1	35	0	1	50.99339132	1.603388765	19.83518353	0	34.63948107	1050	266.031977
18	168	24	0.806920604	1	35	0	1	50.99339132	1.603388765	19.83518353	0	34.63948107	1050	266.031977
18	312	0	0.470250381	2	35	0	1	50.99339132	1.603388765	19.83518353	0	34.63948107	1050	190.357137
18	312.5	0.5	18.18141648	2	35	0	1	50.99339132	1.603388765	19.83518353	0	34.63948107	1050	190.357137
18	313	1	20.59194541	2	35	0	1	50.99339132	1.603388765	19.83518353	0	34.63948107	1050	190.357137
18	313.5	1.5	31.39347284	2	35	0	1	50.99339132	1.603388765	19.83518353	0	34.63948107	1050	190.357137
18	314	2	22.20239132	2	35	0	1	50.99339132	1.603388765	19.83518353	0	34.63948107	1050	190.357137
18	315	3	18.67339904	2	35	0	1	50.99339132	1.603388765	19.83518353	0	34.63948107	1050	190.357137
18	316	4	11.38162258	2	35	0	1	50.99339132	1.603388765	19.83518353	0	34.63948107	1050	190.357137
18	318	6	12.70378525	2	35	0	1	50.99339132	1.603388765	19.83518353	0	34.63948107	1050	190.357137
18	320	8	11.89359476	2	35	0	1	50.99339132	1.603388765	19.83518353	0	34.63948107	1050	190.357137
18	324	12	4.85252894	2	35	0	1	50.99339132	1.603388765	19.83518353	0	34.63948107	1050	190.357137
18	336	24	0.474990726	2	35	0	1	50.99339132	1.603388765	19.83518353	0	34.63948107	1050	190.357137
19	144	0	0.009907136	1	46	1	0	59.35697644	1.711006394	20.2753568	0	49.669766	1200	167.0579784
19	144.5	0.5	1.550426416	1	46	1	0	59.35697644	1.711006394	20.2753568	0	49.669766	1200	167.0579784
19	145	1	15.17576883	1	46	1	0	59.35697644	1.711006394	20.2753568	0	49.669766	1200	167.0579784
19	145.5	1.5	19.26519307	1	46	1	0	59.35697644	1.711006394	20.2753568	0	49.669766	1200	167.0579784
19	146	2	36.50320263	1	46	1	0	59.35697644	1.711006394	20.2753568	0	49.669766	1200	167.0579784
19	147	3	31.19007702	1	46	1	0	59.35697644	1.711006394	20.2753568	0	49.669766	1200	167.0579784
19	148	4	24.49575899	1	46	1	0	59.35697644	1.711006394	20.2753568	0	49.669766	1200	167.0579784
19	150	6	12.14357229	1	46	1	0	59.35697644	1.711006394	20.2753568	0	49.669766	1200	167.0579784
19	152	8	6.142918777	1	46	1	0	59.35697644	1.711006394	20.2753568	0	49.669766	1200	167.0579784
19	156	12	1.372494655	1	46	1	0	59.35697644	1.711006394	20.2753568	0	49.669766	1200	167.0579784
19	168	24	0.008805313	1	46	1	0	59.35697644	1.711006394	20.2753568	0	49.669766	1200	167.0579784
19	312	0	0.004603216	2	46	1	0	59.35697644	1.711006394	20.2753568	0	49.669766	1200	123.9639996
19	312.5	0.5	1.227070965	2	46	1	0	59.35697644	1.711006394	20.2753568	0	49.669766	1200	123.9639996
19	313	1	12.00352072	2	46	1	0	59.35697644	1.711006394	20.2753568	0	49.669766	1200	123.9639996
19	313.5	1.5	11.22226779	2	46	1	0	59.35697644	1.711006394	20.2753568	0	49.669766	1200	123.9639996
19	314	2	28.20502067	2	46	1	0	59.35697644	1.711006394	20.2753568	0	49.669766	1200	123.9639996
19	315	3	29.10470951	2	46	1	0	59.35697644	1.711006394	20.2753568	0	49.669766	1200	123.9639996
19	316	4	15.7210409	2	46	1	0	59.35697644	1.711006394	20.2753568	0	49.669766	1200	123.9639996
19	318	6	7.452876014	2	46	1	0	59.35697644	1.711006394	20.2753568	0	49.669766	1200	123.9639996
19	320	8	5.324932311	2	46	1	0	59.35697644	1.711006394	20.2753568	0	49.669766	1200	123.9639996
19	324	12	0.873733386	2	46	1	0	59.35697644	1.711006394	20.2753568	0	49.669766	1200	123.9639996
19	336	24	0.004327782	2	46	1	0	59.35697644	1.711006394	20.2753568	0	49.669766	1200	123.9639996
20	144	0	0.000128781	1	29	0	0	59.69267382	1.618177545	22.79652719	0	38.48892239	1200	140.0813721
20	144.5	0.5	1.363929675	1	29	0	0	59.69267382	1.618177545	22.79652719	0	38.48892239	1200	140.0813721
20	145	1	20.28739993	1	29	0	0	59.69267382	1.618177545	22.79652719	0	38.48892239	1200	140.0813721
20	145.5	1.5	27.09637622	1	29	0	0	59.69267382	1.618177545	22.79652719	0	38.48892239	1200	140.0813721
20	146	2	31.0624595	1	29	0	0	59.69267382	1.618177545	22.79652719	0	38.48892239	1200	140.0813721
20	147	3	36.14360387	1	29	0	0	59.69267382	1.618177545	22.79652719	0	38.48892239	1200	140.0813721
20	148	4	22.30252721	1	29	0	0	59.69267382	1.618177545	22.79652719	0	38.48892239	1200	140.0813721
20	150	6	5.182046213	1	29	0	0	59.69267382	1.618177545	22.79652719	0	38.48892239	1200	140.0813721
20	152	8	3.652456665	1	29	0	0	59.69267382	1.618177545	22.79652719	0	38.48892239	1200	140.0813721
20	156	12	0.186392614	1	29	0	0	59.69267382	1.618177545	22.79652719	0	38.48892239	1200	140.0813721
20	168	24	0.000107395	1	29	0	0	59.69267382	1.618177545	22.79652719	0	38.48892239	1200	140.0813721
20	312	0	3.70E-05	2	29	0	0	59.69267382	1.618177545	22.79652719	0	38.48892239	1200	130.2375298
20	312.5	0.5	1.888324636	2	29	0	0	59.69267382	1.618177545	22.79652719	0	38.48892239	1200	130.2375298
20	313	1	16.76511099	2	29	0	0	59.69267382	1.618177545	22.79652719	0	38.48892239	1200	130.2375298
20	313.5	1.5	26.07299228	2	29	0	0	59.69267382	1.618177545	22.79652719	0	38.48892239	1200	130.2375298
20	314	2	28.66279671	2	29	0	0	59.69267382	1.618177545	22.79652719	0	38.48892239	1200	130.2375298
20	315	3	33.33473679	2	29	0	0	59.69267382	1.618177545	22.79652719	0	38.48892239	1200	130.2375298
20	316	4	22.99783314	2	29	0	0	59.69267382	1.618177545	22.79652719	0	38.48892239	1200	130.2375298
20	318	6	5.826403997	2	29	0	0	59.69267382	1.618177545	22.79652719	0	38.48892239	1200	130.2375298
20	320	8	1.969402112	2	29	0	0	59.69267382	1.618177545	22.79652719	0	38.48892239	1200	130.2375298
20	324	12	0.123057937	2	29	0	0	59.69267382	1.618177545	22.79652719	0	38.48892239	1200	130.2375298
20	336	24	0.000040793	2	29	0	0	59.69267382	1.618177545	22.79652719	0	38.48892239	1200	130.2375298
21	144	0	0.030705914	1	23	1	1	53.68762768	1.685494325	18.8981645	0	46.16927904	1050	90.55018138
21	144.5	0.5	8.419917247	1	23	1	1	53.68762768	1.685494325	18.8981645	0	46.16927904	1050	90.55018138
21	145	1	11.82126467	1	23	1	1	53.68762768	1.685494325	18.8981645	0	46.16927904	1050	90.55018138
21	145.5	1.5	12.01432875	1	23	1	1	53.68762768	1.685494325	18.8981645	0	46.16927904	1050	90.55018138
21	146	2	10.81571317	1	23	1	1	53.68762768	1.685494325	18.8981645	0	46.16927904	1050	90.55018138
21	147	3	18.45434788	1	23	1	1	53.68762768	1.685494325	18.8981645	0	46.16927904	1050	90.55018138
21	148	4	10.67281655	1	23	1	1	53.68762768	1.685494325	18.8981645	0	46.16927904	1050	90.55018138
21	150	6	5.814181387	1	23	1	1	53.68762768	1.685494325	18.8981645	0	46.16927904	1050	90.55018138
21	152	8	3.562989715	1	23	1	1	53.68762768	1.685494325	18.8981645	0	46.16927904	1050	90.55018138
21	156	12	1.177684238	1	23	1	1	53.68762768	1.685494325	18.8981645	0	46.16927904	1050	90.55018138
21	168	24	0.016764361	1	23	1	1	53.68762768	1.685494325	18.8981645	0	46.16927904	1050	90.55018138
21	312	0	0.010255922	2	23	1	1	53.68762768	1.685494325	18.8981645	0	46.16927904	1050	93.98615375
21	312.5	0.5	9.397089372	2	23	1	1	53.68762768	1.685494325	18.8981645	0	46.16927904	1050	93.98615375
21	313	1	10.54972718	2	23	1	1	53.68762768	1.685494325	18.8981645	0	46.16927904	1050	93.98615375
21	313.5	1.5	14.2762883	2	23	1	1	53.68762768	1.685494325	18.8981645	0	46.16927904	1050	93.98615375
21	314	2	18.46542381	2	23	1	1	53.68762768	1.685494325	18.8981645	0	46.16927904	1050	93.98615375
21	315	3	18.02572673	2	23	1	1	53.68762768	1.685494325	18.8981645	0	46.16927904	1050	93.98615375
21	316	4	11.6220017	2	23	1	1	53.68762768	1.685494325	18.8981645	0	46.16927904	1050	93.98615375
21	318	6	5.727619504	2	23	1	1	53.68762768	1.685494325	18.8981645	0	46.16927904	1050	93.98615375
21	320	8	3.112107035	2	23	1	1	53.68762768	1.685494325	18.8981645	0	46.16927904	1050	93.98615375
21	324	12	0.841322685	2	23	1	1	53.68762768	1.685494325	18.8981645	0	46.16927904	1050	93.98615375
21	336	24	0.007016435	2	23	1	1	53.68762768	1.685494325	18.8981645	0	46.16927904	1050	93.98615375
22	144	0	0.345729017	1	24	1	0	51.49953857	1.675647924	18.34162426	0	44.79169477	1050	180.6282123
22	144.5	0.5	0.141663607	1	24	1	0	51.49953857	1.675647924	18.34162426	0	44.79169477	1050	180.6282123
22	145	1	0.62578401	1	24	1	0	51.49953857	1.675647924	18.34162426	0	44.79169477	1050	180.6282123
22	145.5	1.5	12.72412757	1	24	1	0	51.49953857	1.675647924	18.34162426	0	44.79169477	1050	180.6282123
22	146	2	12.09146703	1	24	1	0	51.49953857	1.675647924	18.34162426	0	44.79169477	1050	180.6282123
22	147	3	25.98709322	1	24	1	0	51.49953857	1.675647924	18.34162426	0	44.79169477	1050	180.6282123
22	148	4	19.8201679	1	24	1	0	51.49953857	1.675647924	18.34162426	0	44.79169477	1050	180.6282123
22	150	6	16.7869198	1	24	1	0	51.49953857	1.675647924	18.34162426	0	44.79169477	1050	180.6282123
22	152	8	11.17523311	1	24	1	0	51.49953857	1.675647924	18.34162426	0	44.79169477	1050	180.6282123
22	156	12	5.105916677	1	24	1	0	51.49953857	1.675647924	18.34162426	0	44.79169477	1050	180.6282123
22	168	24	0.17719579	1	24	1	0	51.49953857	1.675647924	18.34162426	0	44.79169477	1050	180.6282123
22	312	0	0.088124913	2	24	1	0	51.49953857	1.675647924	18.34162426	0	44.79169477	1050	167.0409067
22	312.5	0.5	0.090274523	2	24	1	0	51.49953857	1.675647924	18.34162426	0	44.79169477	1050	167.0409067
22	313	1	0.34452108	2	24	1	0	51.49953857	1.675647924	18.34162426	0	44.79169477	1050	167.0409067
22	313.5	1.5	11.33505346	2	24	1	0	51.49953857	1.675647924	18.34162426	0	44.79169477	1050	167.0409067
22	314	2	28.3832732	2	24	1	0	51.49953857	1.675647924	18.34162426	0	44.79169477	1050	167.0409067
22	315	3	21.53113442	2	24	1	0	51.49953857	1.675647924	18.34162426	0	44.79169477	1050	167.0409067
22	316	4	23.87901405	2	24	1	0	51.49953857	1.675647924	18.34162426	0	44.79169477	1050	167.0409067
22	318	6	12.67967097	2	24	1	0	51.49953857	1.675647924	18.34162426	0	44.79169477	1050	167.0409067
22	320	8	10.46566606	2	24	1	0	51.49953857	1.675647924	18.34162426	0	44.79169477	1050	167.0409067
22	324	12	3.16230123	2	24	1	0	51.49953857	1.675647924	18.34162426	0	44.79169477	1050	167.0409067
22	336	24	0.07368176	2	24	1	0	51.49953857	1.675647924	18.34162426	0	44.79169477	1050	167.0409067
23	144	0	0.123848034	1	27	1	1	54.10273788	1.68736232	19.00214157	0	46.42888714	1050	102.5550007
23	144.5	0.5	5.915050293	1	27	1	1	54.10273788	1.68736232	19.00214157	0	46.42888714	1050	102.5550007
23	145	1	18.44327859	1	27	1	1	54.10273788	1.68736232	19.00214157	0	46.42888714	1050	102.5550007
23	145.5	1.5	15.15908466	1	27	1	1	54.10273788	1.68736232	19.00214157	0	46.42888714	1050	102.5550007
23	146	2	14.90504878	1	27	1	1	54.10273788	1.68736232	19.00214157	0	46.42888714	1050	102.5550007
23	147	3	13.46777776	1	27	1	1	54.10273788	1.68736232	19.00214157	0	46.42888714	1050	102.5550007
23	148	4	12.20688333	1	27	1	1	54.10273788	1.68736232	19.00214157	0	46.42888714	1050	102.5550007
23	150	6	5.750575864	1	27	1	1	54.10273788	1.68736232	19.00214157	0	46.42888714	1050	102.5550007
23	152	8	3.870950174	1	27	1	1	54.10273788	1.68736232	19.00214157	0	46.42888714	1050	102.5550007
23	156	12	2.009568455	1	27	1	1	54.10273788	1.68736232	19.00214157	0	46.42888714	1050	102.5550007
23	168	24	0.10298211	1	27	1	1	54.10273788	1.68736232	19.00214157	0	46.42888714	1050	102.5550007
23	312	0	0.075971273	2	27	1	1	54.10273788	1.68736232	19.00214157	0	46.42888714	1050	77.06427504
23	312.5	0.5	6.401933154	2	27	1	1	54.10273788	1.68736232	19.00214157	0	46.42888714	1050	77.06427504
23	313	1	13.91823708	2	27	1	1	54.10273788	1.68736232	19.00214157	0	46.42888714	1050	77.06427504
23	313.5	1.5	8.935213115	2	27	1	1	54.10273788	1.68736232	19.00214157	0	46.42888714	1050	77.06427504
23	314	2	7.748505608	2	27	1	1	54.10273788	1.68736232	19.00214157	0	46.42888714	1050	77.06427504
23	315	3	14.2534645	2	27	1	1	54.10273788	1.68736232	19.00214157	0	46.42888714	1050	77.06427504
23	316	4	9.563942142	2	27	1	1	54.10273788	1.68736232	19.00214157	0	46.42888714	1050	77.06427504
23	318	6	5.428158815	2	27	1	1	54.10273788	1.68736232	19.00214157	0	46.42888714	1050	77.06427504
23	320	8	3.073755181	2	27	1	1	54.10273788	1.68736232	19.00214157	0	46.42888714	1050	77.06427504
23	324	12	0.947402737	2	27	1	1	54.10273788	1.68736232	19.00214157	0	46.42888714	1050	77.06427504
23	336	24	0.058338093	2	27	1	1	54.10273788	1.68736232	19.00214157	0	46.42888714	1050	77.06427504
24	144	0	0.00727945	1	25	1	1	54.95215447	1.691184695	19.21333012	0	46.95842739	1200	121.022612
24	144.5	0.5	0.419433621	1	25	1	1	54.95215447	1.691184695	19.21333012	0	46.95842739	1200	121.022612
24	145	1	15.99378165	1	25	1	1	54.95215447	1.691184695	19.21333012	0	46.95842739	1200	121.022612
24	145.5	1.5	30.26827094	1	25	1	1	54.95215447	1.691184695	19.21333012	0	46.95842739	1200	121.022612
24	146	2	14.58946948	1	25	1	1	54.95215447	1.691184695	19.21333012	0	46.95842739	1200	121.022612
24	147	3	19.96139184	1	25	1	1	54.95215447	1.691184695	19.21333012	0	46.95842739	1200	121.022612
24	148	4	15.4823397	1	25	1	1	54.95215447	1.691184695	19.21333012	0	46.95842739	1200	121.022612
24	150	6	11.12728277	1	25	1	1	54.95215447	1.691184695	19.21333012	0	46.95842739	1200	121.022612
24	152	8	4.530353628	1	25	1	1	54.95215447	1.691184695	19.21333012	0	46.95842739	1200	121.022612
24	156	12	0.959498046	1	25	1	1	54.95215447	1.691184695	19.21333012	0	46.95842739	1200	121.022612
24	168	24	0.005239129	1	25	1	1	54.95215447	1.691184695	19.21333012	0	46.95842739	1200	121.022612
24	312	0	0.002900129	2	25	1	1	54.95215447	1.691184695	19.21333012	0	46.95842739	1200	105.9004944
24	312.5	0.5	0.231633245	2	25	1	1	54.95215447	1.691184695	19.21333012	0	46.95842739	1200	105.9004944
24	313	1	14.78184886	2	25	1	1	54.95215447	1.691184695	19.21333012	0	46.95842739	1200	105.9004944
24	313.5	1.5	24.32002293	2	25	1	1	54.95215447	1.691184695	19.21333012	0	46.95842739	1200	105.9004944
24	314	2	18.37148988	2	25	1	1	54.95215447	1.691184695	19.21333012	0	46.95842739	1200	105.9004944
24	315	3	17.9699335	2	25	1	1	54.95215447	1.691184695	19.21333012	0	46.95842739	1200	105.9004944
24	316	4	15.64889019	2	25	1	1	54.95215447	1.691184695	19.21333012	0	46.95842739	1200	105.9004944
24	318	6	9.824703705	2	25	1	1	54.95215447	1.691184695	19.21333012	0	46.95842739	1200	105.9004944
24	320	8	1.895248567	2	25	1	1	54.95215447	1.691184695	19.21333012	0	46.95842739	1200	105.9004944
24	324	12	0.708085804	2	25	1	1	54.95215447	1.691184695	19.21333012	0	46.95842739	1200	105.9004944
24	336	24	0.00188185	2	25	1	1	54.95215447	1.691184695	19.21333012	0	46.95842739	1200	105.9004944
25	144	0	0.000388157	1	34	1	1	63.54755116	1.72986398	21.23610715	0	52.1988104	1350	99.67032188
25	144.5	0.5	0.000276306	1	34	1	1	63.54755116	1.72986398	21.23610715	0	52.1988104	1350	99.67032188
25	145	1	0.765412787	1	34	1	1	63.54755116	1.72986398	21.23610715	0	52.1988104	1350	99.67032188
25	145.5	1.5	12.37650602	1	34	1	1	63.54755116	1.72986398	21.23610715	0	52.1988104	1350	99.67032188
25	146	2	25.13597282	1	34	1	1	63.54755116	1.72986398	21.23610715	0	52.1988104	1350	99.67032188
25	147	3	31.0127993	1	34	1	1	63.54755116	1.72986398	21.23610715	0	52.1988104	1350	99.67032188
25	148	4	11.75407513	1	34	1	1	63.54755116	1.72986398	21.23610715	0	52.1988104	1350	99.67032188
25	150	6	7.97331228	1	34	1	1	63.54755116	1.72986398	21.23610715	0	52.1988104	1350	99.67032188
25	152	8	2.653235928	1	34	1	1	63.54755116	1.72986398	21.23610715	0	52.1988104	1350	99.67032188
25	156	12	0.211908649	1	34	1	1	63.54755116	1.72986398	21.23610715	0	52.1988104	1350	99.67032188
25	168	24	0.000272356	1	34	1	1	63.54755116	1.72986398	21.23610715	0	52.1988104	1350	99.67032188
25	312	0	0.000116549	2	34	1	1	63.54755116	1.72986398	21.23610715	0	52.1988104	1350	87.22385056
25	312.5	0.5	0.000079393	2	34	1	1	63.54755116	1.72986398	21.23610715	0	52.1988104	1350	87.22385056
25	313	1	0.906333445	2	34	1	1	63.54755116	1.72986398	21.23610715	0	52.1988104	1350	87.22385056
25	313.5	1.5	11.17188104	2	34	1	1	63.54755116	1.72986398	21.23610715	0	52.1988104	1350	87.22385056
25	314	2	37.58481077	2	34	1	1	63.54755116	1.72986398	21.23610715	0	52.1988104	1350	87.22385056
25	315	3	17.96274696	2	34	1	1	63.54755116	1.72986398	21.23610715	0	52.1988104	1350	87.22385056
25	316	4	12.39012767	2	34	1	1	63.54755116	1.72986398	21.23610715	0	52.1988104	1350	87.22385056
25	318	6	5.588997875	2	34	1	1	63.54755116	1.72986398	21.23610715	0	52.1988104	1350	87.22385056
25	320	8	1.247223649	2	34	1	1	63.54755116	1.72986398	21.23610715	0	52.1988104	1350	87.22385056
25	324	12	0.190958338	2	34	1	1	63.54755116	1.72986398	21.23610715	0	52.1988104	1350	87.22385056
25	336	24	0.000132424	2	34	1	1	63.54755116	1.72986398	21.23610715	0	52.1988104	1350	87.22385056
26	144	0	0.476989882	1	23	1	1	41.81976438	1.63208894	15.69979343	0	38.49199817	900	157.6206289
26	144.5	0.5	0.515127931	1	23	1	1	41.81976438	1.63208894	15.69979343	0	38.49199817	900	157.6206289
26	145	1	11.58834672	1	23	1	1	41.81976438	1.63208894	15.69979343	0	38.49199817	900	157.6206289
26	145.5	1.5	19.31727938	1	23	1	1	41.81976438	1.63208894	15.69979343	0	38.49199817	900	157.6206289
26	146	2	21.66937558	1	23	1	1	41.81976438	1.63208894	15.69979343	0	38.49199817	900	157.6206289
26	147	3	17.91610448	1	23	1	1	41.81976438	1.63208894	15.69979343	0	38.49199817	900	157.6206289
26	148	4	24.73452399	1	23	1	1	41.81976438	1.63208894	15.69979343	0	38.49199817	900	157.6206289
26	150	6	15.25488836	1	23	1	1	41.81976438	1.63208894	15.69979343	0	38.49199817	900	157.6206289
26	152	8	5.392990204	1	23	1	1	41.81976438	1.63208894	15.69979343	0	38.49199817	900	157.6206289
26	156	12	2.701102438	1	23	1	1	41.81976438	1.63208894	15.69979343	0	38.49199817	900	157.6206289
26	168	24	0.370585905	1	23	1	1	41.81976438	1.63208894	15.69979343	0	38.49199817	900	157.6206289
26	312	0	0.12763253	2	23	1	1	41.81976438	1.63208894	15.69979343	0	38.49199817	900	132.5953215
26	312.5	0.5	0.140268056	2	23	1	1	41.81976438	1.63208894	15.69979343	0	38.49199817	900	132.5953215
26	313	1	7.95817737	2	23	1	1	41.81976438	1.63208894	15.69979343	0	38.49199817	900	132.5953215
26	313.5	1.5	15.91082985	2	23	1	1	41.81976438	1.63208894	15.69979343	0	38.49199817	900	132.5953215
26	314	2	17.42663878	2	23	1	1	41.81976438	1.63208894	15.69979343	0	38.49199817	900	132.5953215
26	315	3	12.94487556	2	23	1	1	41.81976438	1.63208894	15.69979343	0	38.49199817	900	132.5953215
26	316	4	17.49473538	2	23	1	1	41.81976438	1.63208894	15.69979343	0	38.49199817	900	132.5953215
26	318	6	11.9915232	2	23	1	1	41.81976438	1.63208894	15.69979343	0	38.49199817	900	132.5953215
26	320	8	6.738248334	2	23	1	1	41.81976438	1.63208894	15.69979343	0	38.49199817	900	132.5953215
26	324	12	2.921216094	2	23	1	1	41.81976438	1.63208894	15.69979343	0	38.49199817	900	132.5953215
26	336	24	0.122382976	2	23	1	1	41.81976438	1.63208894	15.69979343	0	38.49199817	900	132.5953215
27	144	0	0.22053475	1	48	1	1	52.13526877	1.678508709	18.50480098	0	45.19355261	1050	159.4006561
27	144.5	0.5	6.310405894	1	48	1	1	52.13526877	1.678508709	18.50480098	0	45.19355261	1050	159.4006561
27	145	1	13.81285942	1	48	1	1	52.13526877	1.678508709	18.50480098	0	45.19355261	1050	159.4006561
27	145.5	1.5	16.69985439	1	48	1	1	52.13526877	1.678508709	18.50480098	0	45.19355261	1050	159.4006561
27	146	2	26.04172345	1	48	1	1	52.13526877	1.678508709	18.50480098	0	45.19355261	1050	159.4006561
27	147	3	17.85886458	1	48	1	1	52.13526877	1.678508709	18.50480098	0	45.19355261	1050	159.4006561
27	148	4	15.80616415	1	48	1	1	52.13526877	1.678508709	18.50480098	0	45.19355261	1050	159.4006561
27	150	6	10.22872563	1	48	1	1	52.13526877	1.678508709	18.50480098	0	45.19355261	1050	159.4006561
27	152	8	11.00775473	1	48	1	1	52.13526877	1.678508709	18.50480098	0	45.19355261	1050	159.4006561
27	156	12	3.218128566	1	48	1	1	52.13526877	1.678508709	18.50480098	0	45.19355261	1050	159.4006561
27	168	24	0.101469197	1	48	1	1	52.13526877	1.678508709	18.50480098	0	45.19355261	1050	159.4006561
27	312	0	0.067420915	2	48	1	1	52.13526877	1.678508709	18.50480098	0	45.19355261	1050	128.9885208
27	312.5	0.5	7.518750746	2	48	1	1	52.13526877	1.678508709	18.50480098	0	45.19355261	1050	128.9885208
27	313	1	17.79112967	2	48	1	1	52.13526877	1.678508709	18.50480098	0	45.19355261	1050	128.9885208
27	313.5	1.5	14.69195404	2	48	1	1	52.13526877	1.678508709	18.50480098	0	45.19355261	1050	128.9885208
27	314	2	21.26792353	2	48	1	1	52.13526877	1.678508709	18.50480098	0	45.19355261	1050	128.9885208
27	315	3	15.57551298	2	48	1	1	52.13526877	1.678508709	18.50480098	0	45.19355261	1050	128.9885208
27	316	4	14.47756196	2	48	1	1	52.13526877	1.678508709	18.50480098	0	45.19355261	1050	128.9885208
27	318	6	7.385362494	2	48	1	1	52.13526877	1.678508709	18.50480098	0	45.19355261	1050	128.9885208
27	320	8	6.948320669	2	48	1	1	52.13526877	1.678508709	18.50480098	0	45.19355261	1050	128.9885208
27	324	12	2.465759812	2	48	1	1	52.13526877	1.678508709	18.50480098	0	45.19355261	1050	128.9885208
27	336	24	0.064364052	2	48	1	1	52.13526877	1.678508709	18.50480098	0	45.19355261	1050	128.9885208
28	144	0	0.068228016	1	34	1	0	63.06103059	1.727674638	21.12696673	0	51.90757255	1350	150.8971661
28	144.5	0.5	12.82119935	1	34	1	0	63.06103059	1.727674638	21.12696673	0	51.90757255	1350	150.8971661
28	145	1	13.59769101	1	34	1	0	63.06103059	1.727674638	21.12696673	0	51.90757255	1350	150.8971661
28	145.5	1.5	17.59825941	1	34	1	0	63.06103059	1.727674638	21.12696673	0	51.90757255	1350	150.8971661
28	146	2	22.88999693	1	34	1	0	63.06103059	1.727674638	21.12696673	0	51.90757255	1350	150.8971661
28	147	3	15.42670348	1	34	1	0	63.06103059	1.727674638	21.12696673	0	51.90757255	1350	150.8971661
28	148	4	18.34028488	1	34	1	0	63.06103059	1.727674638	21.12696673	0	51.90757255	1350	150.8971661
28	150	6	12.34436891	1	34	1	0	63.06103059	1.727674638	21.12696673	0	51.90757255	1350	150.8971661
28	152	8	8.718960307	1	34	1	0	63.06103059	1.727674638	21.12696673	0	51.90757255	1350	150.8971661
28	156	12	2.201172119	1	34	1	0	63.06103059	1.727674638	21.12696673	0	51.90757255	1350	150.8971661
28	168	24	0.051985003	1	34	1	0	63.06103059	1.727674638	21.12696673	0	51.90757255	1350	150.8971661
28	312	0	0.025768563	2	34	1	0	63.06103059	1.727674638	21.12696673	0	51.90757255	1350	137.9528059
28	312.5	0.5	17.67939788	2	34	1	0	63.06103059	1.727674638	21.12696673	0	51.90757255	1350	137.9528059
28	313	1	28.25866115	2	34	1	0	63.06103059	1.727674638	21.12696673	0	51.90757255	1350	137.9528059
28	313.5	1.5	18.72950335	2	34	1	0	63.06103059	1.727674638	21.12696673	0	51.90757255	1350	137.9528059
28	314	2	22.83512681	2	34	1	0	63.06103059	1.727674638	21.12696673	0	51.90757255	1350	137.9528059
28	315	3	19.0582485	2	34	1	0	63.06103059	1.727674638	21.12696673	0	51.90757255	1350	137.9528059
28	316	4	18.14508999	2	34	1	0	63.06103059	1.727674638	21.12696673	0	51.90757255	1350	137.9528059
28	318	6	7.797475286	2	34	1	0	63.06103059	1.727674638	21.12696673	0	51.90757255	1350	137.9528059
28	320	8	4.664123835	2	34	1	0	63.06103059	1.727674638	21.12696673	0	51.90757255	1350	137.9528059
28	324	12	1.557169889	2	34	1	0	63.06103059	1.727674638	21.12696673	0	51.90757255	1350	137.9528059
28	336	24	0.027612133	2	34	1	0	63.06103059	1.727674638	21.12696673	0	51.90757255	1350	137.9528059
29	144	0	0.002093328	1	48	1	0	53.31843415	1.683832954	18.80526151	0	45.93792797	1050	148.9972168
29	144.5	0.5	29.18339841	1	48	1	0	53.31843415	1.683832954	18.80526151	0	45.93792797	1050	148.9972168
29	145	1	25.82647168	1	48	1	0	53.31843415	1.683832954	18.80526151	0	45.93792797	1050	148.9972168
29	145.5	1.5	30.23801779	1	48	1	0	53.31843415	1.683832954	18.80526151	0	45.93792797	1050	148.9972168
29	146	2	28.16837796	1	48	1	0	53.31843415	1.683832954	18.80526151	0	45.93792797	1050	148.9972168
29	147	3	33.69333354	1	48	1	0	53.31843415	1.683832954	18.80526151	0	45.93792797	1050	148.9972168
29	148	4	13.09198224	1	48	1	0	53.31843415	1.683832954	18.80526151	0	45.93792797	1050	148.9972168
29	150	6	7.874266205	1	48	1	0	53.31843415	1.683832954	18.80526151	0	45.93792797	1050	148.9972168
29	152	8	3.527537375	1	48	1	0	53.31843415	1.683832954	18.80526151	0	45.93792797	1050	148.9972168
29	156	12	0.696783872	1	48	1	0	53.31843415	1.683832954	18.80526151	0	45.93792797	1050	148.9972168
29	168	24	0.00162394	1	48	1	0	53.31843415	1.683832954	18.80526151	0	45.93792797	1050	148.9972168
29	312	0	0.000698203	2	48	1	0	53.31843415	1.683832954	18.80526151	0	45.93792797	1050	146.6180765
29	312.5	0.5	23.11311025	2	48	1	0	53.31843415	1.683832954	18.80526151	0	45.93792797	1050	146.6180765
29	313	1	41.21490653	2	48	1	0	53.31843415	1.683832954	18.80526151	0	45.93792797	1050	146.6180765
29	313.5	1.5	44.18564665	2	48	1	0	53.31843415	1.683832954	18.80526151	0	45.93792797	1050	146.6180765
29	314	2	28.2247711	2	48	1	0	53.31843415	1.683832954	18.80526151	0	45.93792797	1050	146.6180765
29	315	3	25.23167122	2	48	1	0	53.31843415	1.683832954	18.80526151	0	45.93792797	1050	146.6180765
29	316	4	17.4475633	2	48	1	0	53.31843415	1.683832954	18.80526151	0	45.93792797	1050	146.6180765
29	318	6	4.836058358	2	48	1	0	53.31843415	1.683832954	18.80526151	0	45.93792797	1050	146.6180765
29	320	8	2.777357678	2	48	1	0	53.31843415	1.683832954	18.80526151	0	45.93792797	1050	146.6180765
29	324	12	0.22259529	2	48	1	0	53.31843415	1.683832954	18.80526151	0	45.93792797	1050	146.6180765
29	336	24	0.000753938	2	48	1	0	53.31843415	1.683832954	18.80526151	0	45.93792797	1050	146.6180765
30	144	0	0.0040729	1	57	1	0	62.65974944	1.725868872	21.03647953	0	51.66690004	1350	163.3373244
30	144.5	0.5	16.20305816	1	57	1	0	62.65974944	1.725868872	21.03647953	0	51.66690004	1350	163.3373244
30	145	1	49.91891555	1	57	1	0	62.65974944	1.725868872	21.03647953	0	51.66690004	1350	163.3373244
30	145.5	1.5	28.70582317	1	57	1	0	62.65974944	1.725868872	21.03647953	0	51.66690004	1350	163.3373244
30	146	2	27.08012327	1	57	1	0	62.65974944	1.725868872	21.03647953	0	51.66690004	1350	163.3373244
30	147	3	29.75805941	1	57	1	0	62.65974944	1.725868872	21.03647953	0	51.66690004	1350	163.3373244
30	148	4	14.5428578	1	57	1	0	62.65974944	1.725868872	21.03647953	0	51.66690004	1350	163.3373244
30	150	6	11.14955961	1	57	1	0	62.65974944	1.725868872	21.03647953	0	51.66690004	1350	163.3373244
30	152	8	4.583670058	1	57	1	0	62.65974944	1.725868872	21.03647953	0	51.66690004	1350	163.3373244
30	156	12	0.996923143	1	57	1	0	62.65974944	1.725868872	21.03647953	0	51.66690004	1350	163.3373244
30	168	24	0.002409105	1	57	1	0	62.65974944	1.725868872	21.03647953	0	51.66690004	1350	163.3373244
30	312	0	0.001021381	2	57	1	0	62.65974944	1.725868872	21.03647953	0	51.66690004	1350	159.3851006
30	312.5	0.5	13.08543788	2	57	1	0	62.65974944	1.725868872	21.03647953	0	51.66690004	1350	159.3851006
30	313	1	29.03203862	2	57	1	0	62.65974944	1.725868872	21.03647953	0	51.66690004	1350	159.3851006
30	313.5	1.5	32.27200061	2	57	1	0	62.65974944	1.725868872	21.03647953	0	51.66690004	1350	159.3851006
30	314	2	23.11773334	2	57	1	0	62.65974944	1.725868872	21.03647953	0	51.66690004	1350	159.3851006
30	315	3	20.31785386	2	57	1	0	62.65974944	1.725868872	21.03647953	0	51.66690004	1350	159.3851006
30	316	4	30.59388034	2	57	1	0	62.65974944	1.725868872	21.03647953	0	51.66690004	1350	159.3851006
30	318	6	12.03236377	2	57	1	0	62.65974944	1.725868872	21.03647953	0	51.66690004	1350	159.3851006
30	320	8	3.4694636	2	57	1	0	62.65974944	1.725868872	21.03647953	0	51.66690004	1350	159.3851006
30	324	12	0.520638154	2	57	1	0	62.65974944	1.725868872	21.03647953	0	51.66690004	1350	159.3851006
30	336	24	0.000818121	2	57	1	0	62.65974944	1.725868872	21.03647953	0	51.66690004	1350	159.3851006
31	144	0	0.066330862	1	24	1	0	55.73542698	1.694709421	19.40621528	0	47.4447623	1500	191.3722178
31	144.5	0.5	1.035796815	1	24	1	0	55.73542698	1.694709421	19.40621528	0	47.4447623	1500	191.3722178
31	145	1	17.86422304	1	24	1	0	55.73542698	1.694709421	19.40621528	0	47.4447623	1500	191.3722178
31	145.5	1.5	23.28478167	1	24	1	0	55.73542698	1.694709421	19.40621528	0	47.4447623	1500	191.3722178
31	146	2	27.36596259	1	24	1	0	55.73542698	1.694709421	19.40621528	0	47.4447623	1500	191.3722178
31	147	3	39.14215425	1	24	1	0	55.73542698	1.694709421	19.40621528	0	47.4447623	1500	191.3722178
31	148	4	20.99952881	1	24	1	0	55.73542698	1.694709421	19.40621528	0	47.4447623	1500	191.3722178
31	150	6	10.3843514	1	24	1	0	55.73542698	1.694709421	19.40621528	0	47.4447623	1500	191.3722178
31	152	8	10.76176958	1	24	1	0	55.73542698	1.694709421	19.40621528	0	47.4447623	1500	191.3722178
31	156	12	3.214269128	1	24	1	0	55.73542698	1.694709421	19.40621528	0	47.4447623	1500	191.3722178
31	168	24	0.054858398	1	24	1	0	55.73542698	1.694709421	19.40621528	0	47.4447623	1500	191.3722178
31	312	0	0.018142464	2	24	1	0	55.73542698	1.694709421	19.40621528	0	47.4447623	1500	135.3195281
31	312.5	0.5	0.791828857	2	24	1	0	55.73542698	1.694709421	19.40621528	0	47.4447623	1500	135.3195281
31	313	1	19.87772981	2	24	1	0	55.73542698	1.694709421	19.40621528	0	47.4447623	1500	135.3195281
31	313.5	1.5	15.65828234	2	24	1	0	55.73542698	1.694709421	19.40621528	0	47.4447623	1500	135.3195281
31	314	2	26.24826784	2	24	1	0	55.73542698	1.694709421	19.40621528	0	47.4447623	1500	135.3195281
31	315	3	21.50746319	2	24	1	0	55.73542698	1.694709421	19.40621528	0	47.4447623	1500	135.3195281
31	316	4	20.85513081	2	24	1	0	55.73542698	1.694709421	19.40621528	0	47.4447623	1500	135.3195281
31	318	6	7.790460715	2	24	1	0	55.73542698	1.694709421	19.40621528	0	47.4447623	1500	135.3195281
31	320	8	5.354300126	2	24	1	0	55.73542698	1.694709421	19.40621528	0	47.4447623	1500	135.3195281
31	324	12	1.602684443	2	24	1	0	55.73542698	1.694709421	19.40621528	0	47.4447623	1500	135.3195281
31	336	24	0.034902389	2	24	1	0	55.73542698	1.694709421	19.40621528	0	47.4447623	1500	135.3195281
32	144	0	4.104565948	1	23	1	1	54.51472647	1.689216269	19.10483654	0	46.68600784	1500	353.1674402
32	144.5	0.5	3.788613041	1	23	1	1	54.51472647	1.689216269	19.10483654	0	46.68600784	1500	353.1674402
32	145	1	17.88925047	1	23	1	1	54.51472647	1.689216269	19.10483654	0	46.68600784	1500	353.1674402
32	145.5	1.5	37.34877077	1	23	1	1	54.51472647	1.689216269	19.10483654	0	46.68600784	1500	353.1674402
32	146	2	29.06980481	1	23	1	1	54.51472647	1.689216269	19.10483654	0	46.68600784	1500	353.1674402
32	147	3	39.76153549	1	23	1	1	54.51472647	1.689216269	19.10483654	0	46.68600784	1500	353.1674402
32	148	4	24.95065314	1	23	1	1	54.51472647	1.689216269	19.10483654	0	46.68600784	1500	353.1674402
32	150	6	32.20430052	1	23	1	1	54.51472647	1.689216269	19.10483654	0	46.68600784	1500	353.1674402
32	152	8	13.31644849	1	23	1	1	54.51472647	1.689216269	19.10483654	0	46.68600784	1500	353.1674402
32	156	12	13.43415037	1	23	1	1	54.51472647	1.689216269	19.10483654	0	46.68600784	1500	353.1674402
32	168	24	1.96782722	1	23	1	1	54.51472647	1.689216269	19.10483654	0	46.68600784	1500	353.1674402
32	312	0	2.170982869	2	23	1	1	54.51472647	1.689216269	19.10483654	0	46.68600784	1500	421.7876721
32	312.5	0.5	2.257414202	2	23	1	1	54.51472647	1.689216269	19.10483654	0	46.68600784	1500	421.7876721
32	313	1	11.09062326	2	23	1	1	54.51472647	1.689216269	19.10483654	0	46.68600784	1500	421.7876721
32	313.5	1.5	20.12373572	2	23	1	1	54.51472647	1.689216269	19.10483654	0	46.68600784	1500	421.7876721
32	314	2	46.60929571	2	23	1	1	54.51472647	1.689216269	19.10483654	0	46.68600784	1500	421.7876721
32	315	3	29.47374892	2	23	1	1	54.51472647	1.689216269	19.10483654	0	46.68600784	1500	421.7876721
32	316	4	33.01295301	2	23	1	1	54.51472647	1.689216269	19.10483654	0	46.68600784	1500	421.7876721
32	318	6	18.36597926	2	23	1	1	54.51472647	1.689216269	19.10483654	0	46.68600784	1500	421.7876721
32	320	8	26.67428519	2	23	1	1	54.51472647	1.689216269	19.10483654	0	46.68600784	1500	421.7876721
32	324	12	20.3137907	2	23	1	1	54.51472647	1.689216269	19.10483654	0	46.68600784	1500	421.7876721
32	336	24	1.882291655	2	23	1	1	54.51472647	1.689216269	19.10483654	0	46.68600784	1500	421.7876721
33	144	0	0.107302857	1	37	1	1	71.24432764	1.764499474	22.88269782	0	56.72922856	1800	154.1099038
33	144.5	0.5	15.25641393	1	37	1	1	71.24432764	1.764499474	22.88269782	0	56.72922856	1800	154.1099038
33	145	1	17.10720979	1	37	1	1	71.24432764	1.764499474	22.88269782	0	56.72922856	1800	154.1099038
33	145.5	1.5	25.54904658	1	37	1	1	71.24432764	1.764499474	22.88269782	0	56.72922856	1800	154.1099038
33	146	2	20.95757173	1	37	1	1	71.24432764	1.764499474	22.88269782	0	56.72922856	1800	154.1099038
33	147	3	17.57539654	1	37	1	1	71.24432764	1.764499474	22.88269782	0	56.72922856	1800	154.1099038
33	148	4	12.07938161	1	37	1	1	71.24432764	1.764499474	22.88269782	0	56.72922856	1800	154.1099038
33	150	6	16.5287287	1	37	1	1	71.24432764	1.764499474	22.88269782	0	56.72922856	1800	154.1099038
33	152	8	7.373555363	1	37	1	1	71.24432764	1.764499474	22.88269782	0	56.72922856	1800	154.1099038
33	156	12	2.252295684	1	37	1	1	71.24432764	1.764499474	22.88269782	0	56.72922856	1800	154.1099038
33	168	24	0.086267702	1	37	1	1	71.24432764	1.764499474	22.88269782	0	56.72922856	1800	154.1099038
33	312	0	0.049687594	2	37	1	1	71.24432764	1.764499474	22.88269782	0	56.72922856	1800	132.4034079
33	312.5	0.5	21.50961404	2	37	1	1	71.24432764	1.764499474	22.88269782	0	56.72922856	1800	132.4034079
33	313	1	11.28867488	2	37	1	1	71.24432764	1.764499474	22.88269782	0	56.72922856	1800	132.4034079
33	313.5	1.5	24.14554763	2	37	1	1	71.24432764	1.764499474	22.88269782	0	56.72922856	1800	132.4034079
33	314	2	20.20641241	2	37	1	1	71.24432764	1.764499474	22.88269782	0	56.72922856	1800	132.4034079
33	315	3	16.16906744	2	37	1	1	71.24432764	1.764499474	22.88269782	0	56.72922856	1800	132.4034079
33	316	4	18.04917541	2	37	1	1	71.24432764	1.764499474	22.88269782	0	56.72922856	1800	132.4034079
33	318	6	7.406070487	2	37	1	1	71.24432764	1.764499474	22.88269782	0	56.72922856	1800	132.4034079
33	320	8	6.253867047	2	37	1	1	71.24432764	1.764499474	22.88269782	0	56.72922856	1800	132.4034079
33	324	12	1.45764191	2	37	1	1	71.24432764	1.764499474	22.88269782	0	56.72922856	1800	132.4034079
33	336	24	0.047758415	2	37	1	1	71.24432764	1.764499474	22.88269782	0	56.72922856	1800	132.4034079
34	144	0	0.002578622	1	40	1	1	54.79349175	1.690470713	19.17404202	0	46.85968451	1500	105.2640743
34	144.5	0.5	1.000352992	1	40	1	1	54.79349175	1.690470713	19.17404202	0	46.85968451	1500	105.2640743
34	145	1	19.4763323	1	40	1	1	54.79349175	1.690470713	19.17404202	0	46.85968451	1500	105.2640743
34	145.5	1.5	14.72872988	1	40	1	1	54.79349175	1.690470713	19.17404202	0	46.85968451	1500	105.2640743
34	146	2	25.45468977	1	40	1	1	54.79349175	1.690470713	19.17404202	0	46.85968451	1500	105.2640743
34	147	3	11.54093176	1	40	1	1	54.79349175	1.690470713	19.17404202	0	46.85968451	1500	105.2640743
34	148	4	13.90015512	1	40	1	1	54.79349175	1.690470713	19.17404202	0	46.85968451	1500	105.2640743
34	150	6	6.247616306	1	40	1	1	54.79349175	1.690470713	19.17404202	0	46.85968451	1500	105.2640743
34	152	8	5.265099269	1	40	1	1	54.79349175	1.690470713	19.17404202	0	46.85968451	1500	105.2640743
34	156	12	0.983855738	1	40	1	1	54.79349175	1.690470713	19.17404202	0	46.85968451	1500	105.2640743
34	168	24	0.002860668	1	40	1	1	54.79349175	1.690470713	19.17404202	0	46.85968451	1500	105.2640743
34	312	0	0.000772561	2	40	1	1	54.79349175	1.690470713	19.17404202	0	46.85968451	1500	96.1786313
34	312.5	0.5	0.883229679	2	40	1	1	54.79349175	1.690470713	19.17404202	0	46.85968451	1500	96.1786313
34	313	1	11.03530855	2	40	1	1	54.79349175	1.690470713	19.17404202	0	46.85968451	1500	96.1786313
34	313.5	1.5	20.40744938	2	40	1	1	54.79349175	1.690470713	19.17404202	0	46.85968451	1500	96.1786313
34	314	2	17.01848319	2	40	1	1	54.79349175	1.690470713	19.17404202	0	46.85968451	1500	96.1786313
34	315	3	18.20506769	2	40	1	1	54.79349175	1.690470713	19.17404202	0	46.85968451	1500	96.1786313
34	316	4	13.78250453	2	40	1	1	54.79349175	1.690470713	19.17404202	0	46.85968451	1500	96.1786313
34	318	6	5.732203432	2	40	1	1	54.79349175	1.690470713	19.17404202	0	46.85968451	1500	96.1786313
34	320	8	4.432660641	2	40	1	1	54.79349175	1.690470713	19.17404202	0	46.85968451	1500	96.1786313
34	324	12	0.450579837	2	40	1	1	54.79349175	1.690470713	19.17404202	0	46.85968451	1500	96.1786313
34	336	24	0.000954999	2	40	1	1	54.79349175	1.690470713	19.17404202	0	46.85968451	1500	96.1786313
35	144	0	0.106298936	1	24	1	0	59.75021896	1.712775985	20.36753029	0	49.90910959	1500	176.6133784
35	144.5	0.5	0.877928609	1	24	1	0	59.75021896	1.712775985	20.36753029	0	49.90910959	1500	176.6133784
35	145	1	22.95188343	1	24	1	0	59.75021896	1.712775985	20.36753029	0	49.90910959	1500	176.6133784
35	145.5	1.5	29.66001967	1	24	1	0	59.75021896	1.712775985	20.36753029	0	49.90910959	1500	176.6133784
35	146	2	28.72305183	1	24	1	0	59.75021896	1.712775985	20.36753029	0	49.90910959	1500	176.6133784
35	147	3	27.78232425	1	24	1	0	59.75021896	1.712775985	20.36753029	0	49.90910959	1500	176.6133784
35	148	4	20.01335899	1	24	1	0	59.75021896	1.712775985	20.36753029	0	49.90910959	1500	176.6133784
35	150	6	11.20096572	1	24	1	0	59.75021896	1.712775985	20.36753029	0	49.90910959	1500	176.6133784
35	152	8	6.920582899	1	24	1	0	59.75021896	1.712775985	20.36753029	0	49.90910959	1500	176.6133784
35	156	12	3.330425255	1	24	1	0	59.75021896	1.712775985	20.36753029	0	49.90910959	1500	176.6133784
35	168	24	0.115025665	1	24	1	0	59.75021896	1.712775985	20.36753029	0	49.90910959	1500	176.6133784
35	312	0	0.041477673	2	24	1	0	59.75021896	1.712775985	20.36753029	0	49.90910959	1500	144.5347274
35	312.5	0.5	0.717171698	2	24	1	0	59.75021896	1.712775985	20.36753029	0	49.90910959	1500	144.5347274
35	313	1	17.93402955	2	24	1	0	59.75021896	1.712775985	20.36753029	0	49.90910959	1500	144.5347274
35	313.5	1.5	25.86782711	2	24	1	0	59.75021896	1.712775985	20.36753029	0	49.90910959	1500	144.5347274
35	314	2	24.33461932	2	24	1	0	59.75021896	1.712775985	20.36753029	0	49.90910959	1500	144.5347274
35	315	3	16.74165625	2	24	1	0	59.75021896	1.712775985	20.36753029	0	49.90910959	1500	144.5347274
35	316	4	19.04872176	2	24	1	0	59.75021896	1.712775985	20.36753029	0	49.90910959	1500	144.5347274
35	318	6	10.77576897	2	24	1	0	59.75021896	1.712775985	20.36753029	0	49.90910959	1500	144.5347274
35	320	8	5.803725274	2	24	1	0	59.75021896	1.712775985	20.36753029	0	49.90910959	1500	144.5347274
35	324	12	2.436444976	2	24	1	0	59.75021896	1.712775985	20.36753029	0	49.90910959	1500	144.5347274
35	336	24	0.040811148	2	24	1	0	59.75021896	1.712775985	20.36753029	0	49.90910959	1500	144.5347274
36	144	0	3.147158556	1	40	1	1	59.50358729	1.711666143	20.30977108	0	49.75904968	1500	350.8115222
36	144.5	0.5	3.211056466	1	40	1	1	59.50358729	1.711666143	20.30977108	0	49.75904968	1500	350.8115222
36	145	1	4.093907938	1	40	1	1	59.50358729	1.711666143	20.30977108	0	49.75904968	1500	350.8115222
36	145.5	1.5	8.223533641	1	40	1	1	59.50358729	1.711666143	20.30977108	0	49.75904968	1500	350.8115222
36	146	2	13.28452734	1	40	1	1	59.50358729	1.711666143	20.30977108	0	49.75904968	1500	350.8115222
36	147	3	31.78517544	1	40	1	1	59.50358729	1.711666143	20.30977108	0	49.75904968	1500	350.8115222
36	148	4	27.01791056	1	40	1	1	59.50358729	1.711666143	20.30977108	0	49.75904968	1500	350.8115222
36	150	6	22.86483178	1	40	1	1	59.50358729	1.711666143	20.30977108	0	49.75904968	1500	350.8115222
36	152	8	20.29754616	1	40	1	1	59.50358729	1.711666143	20.30977108	0	49.75904968	1500	350.8115222
36	156	12	15.64732538	1	40	1	1	59.50358729	1.711666143	20.30977108	0	49.75904968	1500	350.8115222
36	168	24	4.697356952	1	40	1	1	59.50358729	1.711666143	20.30977108	0	49.75904968	1500	350.8115222
36	312	0	2.102527095	2	40	1	1	59.50358729	1.711666143	20.30977108	0	49.75904968	1500	244.9776269
36	312.5	0.5	2.636915862	2	40	1	1	59.50358729	1.711666143	20.30977108	0	49.75904968	1500	244.9776269
36	313	1	2.133043856	2	40	1	1	59.50358729	1.711666143	20.30977108	0	49.75904968	1500	244.9776269
36	313.5	1.5	5.96733244	2	40	1	1	59.50358729	1.711666143	20.30977108	0	49.75904968	1500	244.9776269
36	314	2	16.85083145	2	40	1	1	59.50358729	1.711666143	20.30977108	0	49.75904968	1500	244.9776269
36	315	3	22.83284341	2	40	1	1	59.50358729	1.711666143	20.30977108	0	49.75904968	1500	244.9776269
36	316	4	26.73838036	2	40	1	1	59.50358729	1.711666143	20.30977108	0	49.75904968	1500	244.9776269
36	318	6	17.69177779	2	40	1	1	59.50358729	1.711666143	20.30977108	0	49.75904968	1500	244.9776269
36	320	8	22.61922029	2	40	1	1	59.50358729	1.711666143	20.30977108	0	49.75904968	1500	244.9776269
36	324	12	6.518863168	2	40	1	1	59.50358729	1.711666143	20.30977108	0	49.75904968	1500	244.9776269
36	336	24	1.352114955	2	40	1	1	59.50358729	1.711666143	20.30977108	0	49.75904968	1500	244.9776269
37	144	0	0.012807812	1	51	0	1	53.50555847	1.607659449	20.70192764	0	35.77201845	1200	183.7420435
37	144.5	0.5	3.456995987	1	51	0	1	53.50555847	1.607659449	20.70192764	0	35.77201845	1200	183.7420435
37	145	1	21.21482013	1	51	0	1	53.50555847	1.607659449	20.70192764	0	35.77201845	1200	183.7420435
37	145.5	1.5	44.77724114	1	51	0	1	53.50555847	1.607659449	20.70192764	0	35.77201845	1200	183.7420435
37	146	2	36.27395534	1	51	0	1	53.50555847	1.607659449	20.70192764	0	35.77201845	1200	183.7420435
37	147	3	25.41145356	1	51	0	1	53.50555847	1.607659449	20.70192764	0	35.77201845	1200	183.7420435
37	148	4	26.63164046	1	51	0	1	53.50555847	1.607659449	20.70192764	0	35.77201845	1200	183.7420435
37	150	6	17.01678143	1	51	0	1	53.50555847	1.607659449	20.70192764	0	35.77201845	1200	183.7420435
37	152	8	5.329193961	1	51	0	1	53.50555847	1.607659449	20.70192764	0	35.77201845	1200	183.7420435
37	156	12	0.799099348	1	51	0	1	53.50555847	1.607659449	20.70192764	0	35.77201845	1200	183.7420435
37	168	24	0.005998775	1	51	0	1	53.50555847	1.607659449	20.70192764	0	35.77201845	1200	183.7420435
37	312	0	0.004332979	2	51	0	1	53.50555847	1.607659449	20.70192764	0	35.77201845	1200	109.9368666
37	312.5	0.5	2.845674153	2	51	0	1	53.50555847	1.607659449	20.70192764	0	35.77201845	1200	109.9368666
37	313	1	12.1302217	2	51	0	1	53.50555847	1.607659449	20.70192764	0	35.77201845	1200	109.9368666
37	313.5	1.5	22.41207778	2	51	0	1	53.50555847	1.607659449	20.70192764	0	35.77201845	1200	109.9368666
37	314	2	17.03551019	2	51	0	1	53.50555847	1.607659449	20.70192764	0	35.77201845	1200	109.9368666
37	315	3	21.09213031	2	51	0	1	53.50555847	1.607659449	20.70192764	0	35.77201845	1200	109.9368666
37	316	4	11.50175923	2	51	0	1	53.50555847	1.607659449	20.70192764	0	35.77201845	1200	109.9368666
37	318	6	8.663337145	2	51	0	1	53.50555847	1.607659449	20.70192764	0	35.77201845	1200	109.9368666
37	320	8	5.397306323	2	51	0	1	53.50555847	1.607659449	20.70192764	0	35.77201845	1200	109.9368666
37	324	12	0.820936104	2	51	0	1	53.50555847	1.607659449	20.70192764	0	35.77201845	1200	109.9368666
37	336	24	0.005718779	2	51	0	1	53.50555847	1.607659449	20.70192764	0	35.77201845	1200	109.9368666
38	144	0	0.255355139	1	37	1	0	55.83053403	1.695137403	19.42951539	0	47.5036874	1500	247.486624
38	144.5	0.5	0.423081689	1	37	1	0	55.83053403	1.695137403	19.42951539	0	47.5036874	1500	247.486624
38	145	1	14.01881001	1	37	1	0	55.83053403	1.695137403	19.42951539	0	47.5036874	1500	247.486624
38	145.5	1.5	50.95281457	1	37	1	0	55.83053403	1.695137403	19.42951539	0	47.5036874	1500	247.486624
38	146	2	35.67321047	1	37	1	0	55.83053403	1.695137403	19.42951539	0	47.5036874	1500	247.486624
38	147	3	26.30081691	1	37	1	0	55.83053403	1.695137403	19.42951539	0	47.5036874	1500	247.486624
38	148	4	19.6917546	1	37	1	0	55.83053403	1.695137403	19.42951539	0	47.5036874	1500	247.486624
38	150	6	23.95554929	1	37	1	0	55.83053403	1.695137403	19.42951539	0	47.5036874	1500	247.486624
38	152	8	12.67079831	1	37	1	0	55.83053403	1.695137403	19.42951539	0	47.5036874	1500	247.486624
38	156	12	5.633325823	1	37	1	0	55.83053403	1.695137403	19.42951539	0	47.5036874	1500	247.486624
38	168	24	0.190329214	1	37	1	0	55.83053403	1.695137403	19.42951539	0	47.5036874	1500	247.486624
38	312	0	0.160638304	2	37	1	0	55.83053403	1.695137403	19.42951539	0	47.5036874	1500	199.6267813
38	312.5	0.5	0.088664118	2	37	1	0	55.83053403	1.695137403	19.42951539	0	47.5036874	1500	199.6267813
38	313	1	20.22460637	2	37	1	0	55.83053403	1.695137403	19.42951539	0	47.5036874	1500	199.6267813
38	313.5	1.5	39.00929691	2	37	1	0	55.83053403	1.695137403	19.42951539	0	47.5036874	1500	199.6267813
38	314	2	30.98799898	2	37	1	0	55.83053403	1.695137403	19.42951539	0	47.5036874	1500	199.6267813
38	315	3	27.71849833	2	37	1	0	55.83053403	1.695137403	19.42951539	0	47.5036874	1500	199.6267813
38	316	4	17.57539654	2	37	1	0	55.83053403	1.695137403	19.42951539	0	47.5036874	1500	199.6267813
38	318	6	16.63651536	2	37	1	0	55.83053403	1.695137403	19.42951539	0	47.5036874	1500	199.6267813
38	320	8	9.084775586	2	37	1	0	55.83053403	1.695137403	19.42951539	0	47.5036874	1500	199.6267813
38	324	12	3.915331499	2	37	1	0	55.83053403	1.695137403	19.42951539	0	47.5036874	1500	199.6267813
38	336	24	0.125456023	2	37	1	0	55.83053403	1.695137403	19.42951539	0	47.5036874	1500	199.6267813
39	144	0	0.000212345	1	41	1	1	55.95737644	1.695708194	19.46054985	0	47.58223218	1500	103.437981
39	144.5	0.5	32.0757406	1	41	1	1	55.95737644	1.695708194	19.46054985	0	47.58223218	1500	103.437981
39	145	1	43.47995381	1	41	1	1	55.95737644	1.695708194	19.46054985	0	47.58223218	1500	103.437981
39	145.5	1.5	22.32707349	1	41	1	1	55.95737644	1.695708194	19.46054985	0	47.58223218	1500	103.437981
39	146	2	14.44430183	1	41	1	1	55.95737644	1.695708194	19.46054985	0	47.58223218	1500	103.437981
39	147	3	12.31477794	1	41	1	1	55.95737644	1.695708194	19.46054985	0	47.58223218	1500	103.437981
39	148	4	9.738625611	1	41	1	1	55.95737644	1.695708194	19.46054985	0	47.58223218	1500	103.437981
39	150	6	5.756904978	1	41	1	1	55.95737644	1.695708194	19.46054985	0	47.58223218	1500	103.437981
39	152	8	1.366304978	1	41	1	1	55.95737644	1.695708194	19.46054985	0	47.58223218	1500	103.437981
39	156	12	0.140830252	1	41	1	1	55.95737644	1.695708194	19.46054985	0	47.58223218	1500	103.437981
39	168	24	0.000205719	1	41	1	1	55.95737644	1.695708194	19.46054985	0	47.58223218	1500	103.437981
39	312	0	5.37E-05	2	41	1	1	55.95737644	1.695708194	19.46054985	0	47.58223218	1500	97.75546528
39	312.5	0.5	46.1593712	2	41	1	1	55.95737644	1.695708194	19.46054985	0	47.58223218	1500	97.75546528
39	313	1	22.46143862	2	41	1	1	55.95737644	1.695708194	19.46054985	0	47.58223218	1500	97.75546528
39	313.5	1.5	33.49512815	2	41	1	1	55.95737644	1.695708194	19.46054985	0	47.58223218	1500	97.75546528
39	314	2	17.1998386	2	41	1	1	55.95737644	1.695708194	19.46054985	0	47.58223218	1500	97.75546528
39	315	3	13.03971891	2	41	1	1	55.95737644	1.695708194	19.46054985	0	47.58223218	1500	97.75546528
39	316	4	6.951100553	2	41	1	1	55.95737644	1.695708194	19.46054985	0	47.58223218	1500	97.75546528
39	318	6	3.256978744	2	41	1	1	55.95737644	1.695708194	19.46054985	0	47.58223218	1500	97.75546528
39	320	8	0.987711132	2	41	1	1	55.95737644	1.695708194	19.46054985	0	47.58223218	1500	97.75546528
39	324	12	0.106714312	2	41	1	1	55.95737644	1.695708194	19.46054985	0	47.58223218	1500	97.75546528
39	336	24	7.15E-05	2	41	1	1	55.95737644	1.695708194	19.46054985	0	47.58223218	1500	97.75546528
40	144	0	0.003442697	1	19	1	1	63.92410636	1.731558479	21.32015408	0	52.42380524	1650	179.6133157
40	144.5	0.5	8.868449692	1	19	1	1	63.92410636	1.731558479	21.32015408	0	52.42380524	1650	179.6133157
40	145	1	19.28253955	1	19	1	1	63.92410636	1.731558479	21.32015408	0	52.42380524	1650	179.6133157
40	145.5	1.5	22.97254943	1	19	1	1	63.92410636	1.731558479	21.32015408	0	52.42380524	1650	179.6133157
40	146	2	24.67276491	1	19	1	1	63.92410636	1.731558479	21.32015408	0	52.42380524	1650	179.6133157
40	147	3	33.66975646	1	19	1	1	63.92410636	1.731558479	21.32015408	0	52.42380524	1650	179.6133157
40	148	4	20.52820923	1	19	1	1	63.92410636	1.731558479	21.32015408	0	52.42380524	1650	179.6133157
40	150	6	16.68983748	1	19	1	1	63.92410636	1.731558479	21.32015408	0	52.42380524	1650	179.6133157
40	152	8	9.604195171	1	19	1	1	63.92410636	1.731558479	21.32015408	0	52.42380524	1650	179.6133157
40	156	12	1.110077686	1	19	1	1	63.92410636	1.731558479	21.32015408	0	52.42380524	1650	179.6133157
40	168	24	0.001859961	1	19	1	1	63.92410636	1.731558479	21.32015408	0	52.42380524	1650	179.6133157
40	312	0	0.000779389	2	19	1	1	63.92410636	1.731558479	21.32015408	0	52.42380524	1650	163.738793
40	312.5	0.5	9.820774609	2	19	1	1	63.92410636	1.731558479	21.32015408	0	52.42380524	1650	163.738793
40	313	1	22.62374458	2	19	1	1	63.92410636	1.731558479	21.32015408	0	52.42380524	1650	163.738793
40	313.5	1.5	20.07750432	2	19	1	1	63.92410636	1.731558479	21.32015408	0	52.42380524	1650	163.738793
40	314	2	17.41792764	2	19	1	1	63.92410636	1.731558479	21.32015408	0	52.42380524	1650	163.738793
40	315	3	38.45158817	2	19	1	1	63.92410636	1.731558479	21.32015408	0	52.42380524	1650	163.738793
40	316	4	28.56265228	2	19	1	1	63.92410636	1.731558479	21.32015408	0	52.42380524	1650	163.738793
40	318	6	11.38503758	2	19	1	1	63.92410636	1.731558479	21.32015408	0	52.42380524	1650	163.738793
40	320	8	5.06320661	2	19	1	1	63.92410636	1.731558479	21.32015408	0	52.42380524	1650	163.738793
40	324	12	0.644410071	2	19	1	1	63.92410636	1.731558479	21.32015408	0	52.42380524	1650	163.738793
40	336	24	0.000599749	2	19	1	1	63.92410636	1.731558479	21.32015408	0	52.42380524	1650	163.738793
41	144	0	0.052428759	1	38	1	0	48.24327245	1.660994726	17.48639371	0	42.71167722	1200	236.6187458
41	144.5	0.5	0.18115541	1	38	1	0	48.24327245	1.660994726	17.48639371	0	42.71167722	1200	236.6187458
41	145	1	20.25901744	1	38	1	0	48.24327245	1.660994726	17.48639371	0	42.71167722	1200	236.6187458
41	145.5	1.5	27.86579636	1	38	1	0	48.24327245	1.660994726	17.48639371	0	42.71167722	1200	236.6187458
41	146	2	34.60852365	1	38	1	0	48.24327245	1.660994726	17.48639371	0	42.71167722	1200	236.6187458
41	147	3	38.73331181	1	38	1	0	48.24327245	1.660994726	17.48639371	0	42.71167722	1200	236.6187458
41	148	4	24.72463216	1	38	1	0	48.24327245	1.660994726	17.48639371	0	42.71167722	1200	236.6187458
41	150	6	13.44624655	1	38	1	0	48.24327245	1.660994726	17.48639371	0	42.71167722	1200	236.6187458
41	152	8	14.74641496	1	38	1	0	48.24327245	1.660994726	17.48639371	0	42.71167722	1200	236.6187458
41	156	12	4.902768277	1	38	1	0	48.24327245	1.660994726	17.48639371	0	42.71167722	1200	236.6187458
41	168	24	0.053686162	1	38	1	0	48.24327245	1.660994726	17.48639371	0	42.71167722	1200	236.6187458
41	312	0	0.023489541	2	38	1	0	48.24327245	1.660994726	17.48639371	0	42.71167722	1200	210.5086004
41	312.5	0.5	0.139805935	2	38	1	0	48.24327245	1.660994726	17.48639371	0	42.71167722	1200	210.5086004
41	313	1	20.25294064	2	38	1	0	48.24327245	1.660994726	17.48639371	0	42.71167722	1200	210.5086004
41	313.5	1.5	38.17954878	2	38	1	0	48.24327245	1.660994726	17.48639371	0	42.71167722	1200	210.5086004
41	314	2	18.49314273	2	38	1	0	48.24327245	1.660994726	17.48639371	0	42.71167722	1200	210.5086004
41	315	3	30.33190109	2	38	1	0	48.24327245	1.660994726	17.48639371	0	42.71167722	1200	210.5086004
41	316	4	23.80510373	2	38	1	0	48.24327245	1.660994726	17.48639371	0	42.71167722	1200	210.5086004
41	318	6	24.49330953	2	38	1	0	48.24327245	1.660994726	17.48639371	0	42.71167722	1200	210.5086004
41	320	8	11.19424716	2	38	1	0	48.24327245	1.660994726	17.48639371	0	42.71167722	1200	210.5086004
41	324	12	2.326185962	2	38	1	0	48.24327245	1.660994726	17.48639371	0	42.71167722	1200	210.5086004
41	336	24	0.021386402	2	38	1	0	48.24327245	1.660994726	17.48639371	0	42.71167722	1200	210.5086004
42	144	0	1.649908777	1	48	1	0	60.79368505	1.717471583	20.61006442	0	50.5421405	1500	271.3203557
42	144.5	0.5	3.142755617	1	48	1	0	60.79368505	1.717471583	20.61006442	0	50.5421405	1500	271.3203557
42	145	1	16.53864891	1	48	1	0	60.79368505	1.717471583	20.61006442	0	50.5421405	1500	271.3203557
42	145.5	1.5	31.88067414	1	48	1	0	60.79368505	1.717471583	20.61006442	0	50.5421405	1500	271.3203557
42	146	2	19.30762315	1	48	1	0	60.79368505	1.717471583	20.61006442	0	50.5421405	1500	271.3203557
42	147	3	38.49775778	1	48	1	0	60.79368505	1.717471583	20.61006442	0	50.5421405	1500	271.3203557
42	148	4	24.29571506	1	48	1	0	60.79368505	1.717471583	20.61006442	0	50.5421405	1500	271.3203557
42	150	6	19.72723168	1	48	1	0	60.79368505	1.717471583	20.61006442	0	50.5421405	1500	271.3203557
42	152	8	11.15178974	1	48	1	0	60.79368505	1.717471583	20.61006442	0	50.5421405	1500	271.3203557
42	156	12	9.632087762	1	48	1	0	60.79368505	1.717471583	20.61006442	0	50.5421405	1500	271.3203557
42	168	24	0.956376132	1	48	1	0	60.79368505	1.717471583	20.61006442	0	50.5421405	1500	271.3203557
42	312	0	0.357078369	2	48	1	0	60.79368505	1.717471583	20.61006442	0	50.5421405	1500	294.2771163
42	312.5	0.5	2.299496072	2	48	1	0	60.79368505	1.717471583	20.61006442	0	50.5421405	1500	294.2771163
42	313	1	27.09908599	2	48	1	0	60.79368505	1.717471583	20.61006442	0	50.5421405	1500	294.2771163
42	313.5	1.5	38.386276	2	48	1	0	60.79368505	1.717471583	20.61006442	0	50.5421405	1500	294.2771163
42	314	2	29.85642322	2	48	1	0	60.79368505	1.717471583	20.61006442	0	50.5421405	1500	294.2771163
42	315	3	24.59147898	2	48	1	0	60.79368505	1.717471583	20.61006442	0	50.5421405	1500	294.2771163
42	316	4	26.8992929	2	48	1	0	60.79368505	1.717471583	20.61006442	0	50.5421405	1500	294.2771163
42	318	6	38.24068495	2	48	1	0	60.79368505	1.717471583	20.61006442	0	50.5421405	1500	294.2771163
42	320	8	14.55595226	2	48	1	0	60.79368505	1.717471583	20.61006442	0	50.5421405	1500	294.2771163
42	324	12	6.062365073	2	48	1	0	60.79368505	1.717471583	20.61006442	0	50.5421405	1500	294.2771163
42	336	24	0.719089105	2	48	1	0	60.79368505	1.717471583	20.61006442	0	50.5421405	1500	294.2771163
43	144	0	0.005332687	1	49	1	1	57.23073061	1.701438288	19.76955469	0	48.36807333	1500	109.3550754
43	144.5	0.5	6.196595324	1	49	1	1	57.23073061	1.701438288	19.76955469	0	48.36807333	1500	109.3550754
43	145	1	12.70124474	1	49	1	1	57.23073061	1.701438288	19.76955469	0	48.36807333	1500	109.3550754
43	145.5	1.5	23.52350185	1	49	1	1	57.23073061	1.701438288	19.76955469	0	48.36807333	1500	109.3550754
43	146	2	20.28537129	1	49	1	1	57.23073061	1.701438288	19.76955469	0	48.36807333	1500	109.3550754
43	147	3	18.38067792	1	49	1	1	57.23073061	1.701438288	19.76955469	0	48.36807333	1500	109.3550754
43	148	4	17.78045819	1	49	1	1	57.23073061	1.701438288	19.76955469	0	48.36807333	1500	109.3550754
43	150	6	4.639469371	1	49	1	1	57.23073061	1.701438288	19.76955469	0	48.36807333	1500	109.3550754
43	152	8	4.065757205	1	49	1	1	57.23073061	1.701438288	19.76955469	0	48.36807333	1500	109.3550754
43	156	12	0.797207725	1	49	1	1	57.23073061	1.701438288	19.76955469	0	48.36807333	1500	109.3550754
43	168	24	0.003967576	1	49	1	1	57.23073061	1.701438288	19.76955469	0	48.36807333	1500	109.3550754
43	312	0	0.001872839	2	49	1	1	57.23073061	1.701438288	19.76955469	0	48.36807333	1500	111.1545516
43	312.5	0.5	4.538969482	2	49	1	1	57.23073061	1.701438288	19.76955469	0	48.36807333	1500	111.1545516
43	313	1	19.7035732	2	49	1	1	57.23073061	1.701438288	19.76955469	0	48.36807333	1500	111.1545516
43	313.5	1.5	15.89651654	2	49	1	1	57.23073061	1.701438288	19.76955469	0	48.36807333	1500	111.1545516
43	314	2	26.46968193	2	49	1	1	57.23073061	1.701438288	19.76955469	0	48.36807333	1500	111.1545516
43	315	3	20.61873235	2	49	1	1	57.23073061	1.701438288	19.76955469	0	48.36807333	1500	111.1545516
43	316	4	14.35933136	2	49	1	1	57.23073061	1.701438288	19.76955469	0	48.36807333	1500	111.1545516
43	318	6	6.669200582	2	49	1	1	57.23073061	1.701438288	19.76955469	0	48.36807333	1500	111.1545516
43	320	8	4.331872948	2	49	1	1	57.23073061	1.701438288	19.76955469	0	48.36807333	1500	111.1545516
43	324	12	0.341639224	2	49	1	1	57.23073061	1.701438288	19.76955469	0	48.36807333	1500	111.1545516
43	336	24	0.001238196	2	49	1	1	57.23073061	1.701438288	19.76955469	0	48.36807333	1500	111.1545516
44	144	0	0.032010222	1	27	1	1	54.11846476	1.687433091	19.00607089	0	46.43871199	1200	85.7858685
44	144.5	0.5	0.514844688	1	27	1	1	54.11846476	1.687433091	19.00607089	0	46.43871199	1200	85.7858685
44	145	1	6.029716532	1	27	1	1	54.11846476	1.687433091	19.00607089	0	46.43871199	1200	85.7858685
44	145.5	1.5	16.25011523	1	27	1	1	54.11846476	1.687433091	19.00607089	0	46.43871199	1200	85.7858685
44	146	2	15.77616095	1	27	1	1	54.11846476	1.687433091	19.00607089	0	46.43871199	1200	85.7858685
44	147	3	11.56519319	1	27	1	1	54.11846476	1.687433091	19.00607089	0	46.43871199	1200	85.7858685
44	148	4	9.651371214	1	27	1	1	54.11846476	1.687433091	19.00607089	0	46.43871199	1200	85.7858685
44	150	6	7.312608134	1	27	1	1	54.11846476	1.687433091	19.00607089	0	46.43871199	1200	85.7858685
44	152	8	4.080420309	1	27	1	1	54.11846476	1.687433091	19.00607089	0	46.43871199	1200	85.7858685
44	156	12	1.186680603	1	27	1	1	54.11846476	1.687433091	19.00607089	0	46.43871199	1200	85.7858685
44	168	24	0.024372496	1	27	1	1	54.11846476	1.687433091	19.00607089	0	46.43871199	1200	85.7858685
44	312	0	0.013481998	2	27	1	1	54.11846476	1.687433091	19.00607089	0	46.43871199	1200	71.47364484
44	312.5	0.5	0.585002008	2	27	1	1	54.11846476	1.687433091	19.00607089	0	46.43871199	1200	71.47364484
44	313	1	5.101323419	2	27	1	1	54.11846476	1.687433091	19.00607089	0	46.43871199	1200	71.47364484
44	313.5	1.5	10.26766873	2	27	1	1	54.11846476	1.687433091	19.00607089	0	46.43871199	1200	71.47364484
44	314	2	11.81063031	2	27	1	1	54.11846476	1.687433091	19.00607089	0	46.43871199	1200	71.47364484
44	315	3	8.79514619	2	27	1	1	54.11846476	1.687433091	19.00607089	0	46.43871199	1200	71.47364484
44	316	4	11.29545012	2	27	1	1	54.11846476	1.687433091	19.00607089	0	46.43871199	1200	71.47364484
44	318	6	5.12791939	2	27	1	1	54.11846476	1.687433091	19.00607089	0	46.43871199	1200	71.47364484
44	320	8	3.898921592	2	27	1	1	54.11846476	1.687433091	19.00607089	0	46.43871199	1200	71.47364484
44	324	12	0.863207652	2	27	1	1	54.11846476	1.687433091	19.00607089	0	46.43871199	1200	71.47364484
44	336	24	0.006453065	2	27	1	1	54.11846476	1.687433091	19.00607089	0	46.43871199	1200	71.47364484
45	144	0	0.003192343	1	33	1	0	41.6270837	1.631221877	15.64407581	0	38.36280754	1050	113.3884207
45	144.5	0.5	12.07455082	1	33	1	0	41.6270837	1.631221877	15.64407581	0	38.36280754	1050	113.3884207
45	145	1	14.5909285	1	33	1	0	41.6270837	1.631221877	15.64407581	0	38.36280754	1050	113.3884207
45	145.5	1.5	24.50800993	1	33	1	0	41.6270837	1.631221877	15.64407581	0	38.36280754	1050	113.3884207
45	146	2	20.13178683	1	33	1	0	41.6270837	1.631221877	15.64407581	0	38.36280754	1050	113.3884207
45	147	3	19.72723168	1	33	1	0	41.6270837	1.631221877	15.64407581	0	38.36280754	1050	113.3884207
45	148	4	17.81961826	1	33	1	0	41.6270837	1.631221877	15.64407581	0	38.36280754	1050	113.3884207
45	150	6	6.67921189	1	33	1	0	41.6270837	1.631221877	15.64407581	0	38.36280754	1050	113.3884207
45	152	8	2.594905241	1	33	1	0	41.6270837	1.631221877	15.64407581	0	38.36280754	1050	113.3884207
45	156	12	0.636188739	1	33	1	0	41.6270837	1.631221877	15.64407581	0	38.36280754	1050	113.3884207
45	168	24	0.002121568	1	33	1	0	41.6270837	1.631221877	15.64407581	0	38.36280754	1050	113.3884207
45	312	0	0.000855692	2	33	1	0	41.6270837	1.631221877	15.64407581	0	38.36280754	1050	111.8100583
45	312.5	0.5	17.37791244	2	33	1	0	41.6270837	1.631221877	15.64407581	0	38.36280754	1050	111.8100583
45	313	1	30.44129272	2	33	1	0	41.6270837	1.631221877	15.64407581	0	38.36280754	1050	111.8100583
45	313.5	1.5	14.74346598	2	33	1	0	41.6270837	1.631221877	15.64407581	0	38.36280754	1050	111.8100583
45	314	2	18.6771341	2	33	1	0	41.6270837	1.631221877	15.64407581	0	38.36280754	1050	111.8100583
45	315	3	21.28707328	2	33	1	0	41.6270837	1.631221877	15.64407581	0	38.36280754	1050	111.8100583
45	316	4	13.43683747	2	33	1	0	41.6270837	1.631221877	15.64407581	0	38.36280754	1050	111.8100583
45	318	6	7.470037356	2	33	1	0	41.6270837	1.631221877	15.64407581	0	38.36280754	1050	111.8100583
45	320	8	2.694546727	2	33	1	0	41.6270837	1.631221877	15.64407581	0	38.36280754	1050	111.8100583
45	324	12	0.255815192	2	33	1	0	41.6270837	1.631221877	15.64407581	0	38.36280754	1050	111.8100583
45	336	24	0.001348719	2	33	1	0	41.6270837	1.631221877	15.64407581	0	38.36280754	1050	111.8100583
46	144	0	0.153784962	1	30	0	1	58.16044151	1.615572751	22.28305108	1	37.82513692	1500	291.3596824
46	144.5	0.5	0.213503938	1	30	0	1	58.16044151	1.615572751	22.28305108	1	37.82513692	1500	291.3596824
46	145	1	2.895332623	1	30	0	1	58.16044151	1.615572751	22.28305108	1	37.82513692	1500	291.3596824
46	145.5	1.5	10.7531636	1	30	0	1	58.16044151	1.615572751	22.28305108	1	37.82513692	1500	291.3596824
46	146	2	27.6520537	1	30	0	1	58.16044151	1.615572751	22.28305108	1	37.82513692	1500	291.3596824
46	147	3	39.9648373	1	30	0	1	58.16044151	1.615572751	22.28305108	1	37.82513692	1500	291.3596824
46	148	4	45.9659084	1	30	0	1	58.16044151	1.615572751	22.28305108	1	37.82513692	1500	291.3596824
46	150	6	27.0098064	1	30	0	1	58.16044151	1.615572751	22.28305108	1	37.82513692	1500	291.3596824
46	152	8	18.53016602	1	30	0	1	58.16044151	1.615572751	22.28305108	1	37.82513692	1500	291.3596824
46	156	12	5.533939783	1	30	0	1	58.16044151	1.615572751	22.28305108	1	37.82513692	1500	291.3596824
46	168	24	0.142644465	1	30	0	1	58.16044151	1.615572751	22.28305108	1	37.82513692	1500	291.3596824
46	312	0	0.030927795	2	30	0	1	58.16044151	1.615572751	22.28305108	1	37.82513692	1500	229.9444123
46	312.5	0.5	0.04598684	2	30	0	1	58.16044151	1.615572751	22.28305108	1	37.82513692	1500	229.9444123
46	313	1	3.148417671	2	30	0	1	58.16044151	1.615572751	22.28305108	1	37.82513692	1500	229.9444123
46	313.5	1.5	14.20650559	2	30	0	1	58.16044151	1.615572751	22.28305108	1	37.82513692	1500	229.9444123
46	314	2	28.48278871	2	30	0	1	58.16044151	1.615572751	22.28305108	1	37.82513692	1500	229.9444123
46	315	3	35.65181296	2	30	0	1	58.16044151	1.615572751	22.28305108	1	37.82513692	1500	229.9444123
46	316	4	24.38333726	2	30	0	1	58.16044151	1.615572751	22.28305108	1	37.82513692	1500	229.9444123
46	318	6	22.43001461	2	30	0	1	58.16044151	1.615572751	22.28305108	1	37.82513692	1500	229.9444123
46	320	8	17.40399887	2	30	0	1	58.16044151	1.615572751	22.28305108	1	37.82513692	1500	229.9444123
46	324	12	3.794679674	2	30	0	1	58.16044151	1.615572751	22.28305108	1	37.82513692	1500	229.9444123
46	336	24	0.036308624	2	30	0	1	58.16044151	1.615572751	22.28305108	1	37.82513692	1500	229.9444123
47	144	0	0.213503938	1	33	1	1	51.67489797	1.676437041	18.3867568	0	44.90267706	1200	220.5382657
47	144.5	0.5	12.38764989	1	33	1	1	51.67489797	1.676437041	18.3867568	0	44.90267706	1200	220.5382657
47	145	1	17.87494479	1	33	1	1	51.67489797	1.676437041	18.3867568	0	44.90267706	1200	220.5382657
47	145.5	1.5	25.83938814	1	33	1	1	51.67489797	1.676437041	18.3867568	0	44.90267706	1200	220.5382657
47	146	2	57.21407874	1	33	1	1	51.67489797	1.676437041	18.3867568	0	44.90267706	1200	220.5382657
47	147	3	38.16809663	1	33	1	1	51.67489797	1.676437041	18.3867568	0	44.90267706	1200	220.5382657
47	148	4	15.22440907	1	33	1	1	51.67489797	1.676437041	18.3867568	0	44.90267706	1200	220.5382657
47	150	6	14.976765	1	33	1	1	51.67489797	1.676437041	18.3867568	0	44.90267706	1200	220.5382657
47	152	8	13.22752651	1	33	1	1	51.67489797	1.676437041	18.3867568	0	44.90267706	1200	220.5382657
47	156	12	2.271658088	1	33	1	1	51.67489797	1.676437041	18.3867568	0	44.90267706	1200	220.5382657
47	168	24	0.118209122	1	33	1	1	51.67489797	1.676437041	18.3867568	0	44.90267706	1200	220.5382657
47	312	0	0.07822234	2	33	1	1	51.67489797	1.676437041	18.3867568	0	44.90267706	1200	179.5699121
47	312.5	0.5	17.38138837	2	33	1	1	51.67489797	1.676437041	18.3867568	0	44.90267706	1200	179.5699121
47	313	1	32.5995994	2	33	1	1	51.67489797	1.676437041	18.3867568	0	44.90267706	1200	179.5699121
47	313.5	1.5	32.26232046	2	33	1	1	51.67489797	1.676437041	18.3867568	0	44.90267706	1200	179.5699121
47	314	2	33.13532719	2	33	1	1	51.67489797	1.676437041	18.3867568	0	44.90267706	1200	179.5699121
47	315	3	17.62643916	2	33	1	1	51.67489797	1.676437041	18.3867568	0	44.90267706	1200	179.5699121
47	316	4	19.06968688	2	33	1	1	51.67489797	1.676437041	18.3867568	0	44.90267706	1200	179.5699121
47	318	6	8.054250786	2	33	1	1	51.67489797	1.676437041	18.3867568	0	44.90267706	1200	179.5699121
47	320	8	7.84283205	2	33	1	1	51.67489797	1.676437041	18.3867568	0	44.90267706	1200	179.5699121
47	324	12	3.415076862	2	33	1	1	51.67489797	1.676437041	18.3867568	0	44.90267706	1200	179.5699121
47	336	24	0.064770826	2	33	1	1	51.67489797	1.676437041	18.3867568	0	44.90267706	1200	179.5699121
48	144	0	0.000202514	1	31	0	0	47.13926448	1.59683675	18.48680091	1	32.86530564	1200	107.9242282
48	144.5	0.5	27.01791056	1	31	0	0	47.13926448	1.59683675	18.48680091	1	32.86530564	1200	107.9242282
48	145	1	28.57693717	1	31	0	0	47.13926448	1.59683675	18.48680091	1	32.86530564	1200	107.9242282
48	145.5	1.5	24.99810445	1	31	0	0	47.13926448	1.59683675	18.48680091	1	32.86530564	1200	107.9242282
48	146	2	21.037362	1	31	0	0	47.13926448	1.59683675	18.48680091	1	32.86530564	1200	107.9242282
48	147	3	17.9933096	1	31	0	0	47.13926448	1.59683675	18.48680091	1	32.86530564	1200	107.9242282
48	148	4	11.44324958	1	31	0	0	47.13926448	1.59683675	18.48680091	1	32.86530564	1200	107.9242282
48	150	6	4.192511677	1	31	0	0	47.13926448	1.59683675	18.48680091	1	32.86530564	1200	107.9242282
48	152	8	2.300508073	1	31	0	0	47.13926448	1.59683675	18.48680091	1	32.86530564	1200	107.9242282
48	156	12	0.175450206	1	31	0	0	47.13926448	1.59683675	18.48680091	1	32.86530564	1200	107.9242282
48	168	24	0.000224463	1	31	0	0	47.13926448	1.59683675	18.48680091	1	32.86530564	1200	107.9242282
48	312	0	5.23E-05	2	31	0	0	47.13926448	1.59683675	18.48680091	1	32.86530564	1200	129.222471
48	312.5	0.5	42.31746987	2	31	0	0	47.13926448	1.59683675	18.48680091	1	32.86530564	1200	129.222471
48	313	1	34.90744045	2	31	0	0	47.13926448	1.59683675	18.48680091	1	32.86530564	1200	129.222471
48	313.5	1.5	25.02311506	2	31	0	0	47.13926448	1.59683675	18.48680091	1	32.86530564	1200	129.222471
48	314	2	18.05459097	2	31	0	0	47.13926448	1.59683675	18.48680091	1	32.86530564	1200	129.222471
48	315	3	19.05634277	2	31	0	0	47.13926448	1.59683675	18.48680091	1	32.86530564	1200	129.222471
48	316	4	12.01913544	2	31	0	0	47.13926448	1.59683675	18.48680091	1	32.86530564	1200	129.222471
48	318	6	9.890750228	2	31	0	0	47.13926448	1.59683675	18.48680091	1	32.86530564	1200	129.222471
48	320	8	2.145430003	2	31	0	0	47.13926448	1.59683675	18.48680091	1	32.86530564	1200	129.222471
48	324	12	0.156797518	2	31	0	0	47.13926448	1.59683675	18.48680091	1	32.86530564	1200	129.222471
48	336	24	4.76E-05	2	31	0	0	47.13926448	1.59683675	18.48680091	1	32.86530564	1200	129.222471
49	144	0	0.018631529	1	30	1	0	70.84376007	1.76269692	22.80060191	0	56.49684976	2250	198.5179446
49	144.5	0.5	0.581002627	1	30	1	0	70.84376007	1.76269692	22.80060191	0	56.49684976	2250	198.5179446
49	145	1	22.61922029	1	30	1	0	70.84376007	1.76269692	22.80060191	0	56.49684976	2250	198.5179446
49	145.5	1.5	23.10848809	1	30	1	0	70.84376007	1.76269692	22.80060191	0	56.49684976	2250	198.5179446
49	146	2	54.28239733	1	30	1	0	70.84376007	1.76269692	22.80060191	0	56.49684976	2250	198.5179446
49	147	3	32.92723082	1	30	1	0	70.84376007	1.76269692	22.80060191	0	56.49684976	2250	198.5179446
49	148	4	22.67583908	1	30	1	0	70.84376007	1.76269692	22.80060191	0	56.49684976	2250	198.5179446
49	150	6	11.82599412	1	30	1	0	70.84376007	1.76269692	22.80060191	0	56.49684976	2250	198.5179446
49	152	8	7.930372436	1	30	1	0	70.84376007	1.76269692	22.80060191	0	56.49684976	2250	198.5179446
49	156	12	2.525805445	1	30	1	0	70.84376007	1.76269692	22.80060191	0	56.49684976	2250	198.5179446
49	168	24	0.009432444	1	30	1	0	70.84376007	1.76269692	22.80060191	0	56.49684976	2250	198.5179446
49	312	0	0.004556958	2	30	1	0	70.84376007	1.76269692	22.80060191	0	56.49684976	2250	164.9166746
49	312.5	0.5	0.602811943	2	30	1	0	70.84376007	1.76269692	22.80060191	0	56.49684976	2250	164.9166746
49	313	1	18.157796	2	30	1	0	70.84376007	1.76269692	22.80060191	0	56.49684976	2250	164.9166746
49	313.5	1.5	28.99722106	2	30	1	0	70.84376007	1.76269692	22.80060191	0	56.49684976	2250	164.9166746
49	314	2	15.65984825	2	30	1	0	70.84376007	1.76269692	22.80060191	0	56.49684976	2250	164.9166746
49	315	3	36.76329761	2	30	1	0	70.84376007	1.76269692	22.80060191	0	56.49684976	2250	164.9166746
49	316	4	24.42970964	2	30	1	0	70.84376007	1.76269692	22.80060191	0	56.49684976	2250	164.9166746
49	318	6	9.846341846	2	30	1	0	70.84376007	1.76269692	22.80060191	0	56.49684976	2250	164.9166746
49	320	8	8.379598486	2	30	1	0	70.84376007	1.76269692	22.80060191	0	56.49684976	2250	164.9166746
49	324	12	1.379429489	2	30	1	0	70.84376007	1.76269692	22.80060191	0	56.49684976	2250	164.9166746
49	336	24	0.002826263	2	30	1	0	70.84376007	1.76269692	22.80060191	0	56.49684976	2250	164.9166746
50	144	0	0.005474797	1	35	1	1	59.05680169	1.709655608	20.20471148	0	49.48677694	1800	153.9600675
50	144.5	0.5	15.66924697	1	35	1	1	59.05680169	1.709655608	20.20471148	0	49.48677694	1800	153.9600675
50	145	1	28.05312405	1	35	1	1	59.05680169	1.709655608	20.20471148	0	49.48677694	1800	153.9600675
50	145.5	1.5	34.76808958	1	35	1	1	59.05680169	1.709655608	20.20471148	0	49.48677694	1800	153.9600675
50	146	2	29.74913334	1	35	1	1	59.05680169	1.709655608	20.20471148	0	49.48677694	1800	153.9600675
50	147	3	25.02812018	1	35	1	1	59.05680169	1.709655608	20.20471148	0	49.48677694	1800	153.9600675
50	148	4	18.33295023	1	35	1	1	59.05680169	1.709655608	20.20471148	0	49.48677694	1800	153.9600675
50	150	6	9.445136944	1	35	1	1	59.05680169	1.709655608	20.20471148	0	49.48677694	1800	153.9600675
50	152	8	4.269940958	1	35	1	1	59.05680169	1.709655608	20.20471148	0	49.48677694	1800	153.9600675
50	156	12	1.017702871	1	35	1	1	59.05680169	1.709655608	20.20471148	0	49.48677694	1800	153.9600675
50	168	24	0.00539221	1	35	1	1	59.05680169	1.709655608	20.20471148	0	49.48677694	1800	153.9600675
50	312	0	0.001445066	2	35	1	1	59.05680169	1.709655608	20.20471148	0	49.48677694	1800	160.535626
50	312.5	0.5	25.83422078	2	35	1	1	59.05680169	1.709655608	20.20471148	0	49.48677694	1800	160.535626
50	313	1	39.99682196	2	35	1	1	59.05680169	1.709655608	20.20471148	0	49.48677694	1800	160.535626
50	313.5	1.5	51.48548895	2	35	1	1	59.05680169	1.709655608	20.20471148	0	49.48677694	1800	160.535626
50	314	2	39.7019379	2	35	1	1	59.05680169	1.709655608	20.20471148	0	49.48677694	1800	160.535626
50	315	3	25.82647168	2	35	1	1	59.05680169	1.709655608	20.20471148	0	49.48677694	1800	160.535626
50	316	4	10.73704595	2	35	1	1	59.05680169	1.709655608	20.20471148	0	49.48677694	1800	160.535626
50	318	6	9.025013499	2	35	1	1	59.05680169	1.709655608	20.20471148	0	49.48677694	1800	160.535626
50	320	8	2.775691763	2	35	1	1	59.05680169	1.709655608	20.20471148	0	49.48677694	1800	160.535626
50	324	12	0.472806058	2	35	1	1	59.05680169	1.709655608	20.20471148	0	49.48677694	1800	160.535626
50	336	24	0.001492355	2	35	1	1	59.05680169	1.709655608	20.20471148	0	49.48677694	1800	160.535626
51	144	0	0.090717953	1	45	1	1	62.29586814	1.724231407	20.9540579	0	51.4482958	1800	234.8270445
51	144.5	0.5	22.848832	1	45	1	1	62.29586814	1.724231407	20.9540579	0	51.4482958	1800	234.8270445
51	145	1	38.67138806	1	45	1	1	62.29586814	1.724231407	20.9540579	0	51.4482958	1800	234.8270445
51	145.5	1.5	36.94018563	1	45	1	1	62.29586814	1.724231407	20.9540579	0	51.4482958	1800	234.8270445
51	146	2	38.37476185	1	45	1	1	62.29586814	1.724231407	20.9540579	0	51.4482958	1800	234.8270445
51	147	3	31.87429865	1	45	1	1	62.29586814	1.724231407	20.9540579	0	51.4482958	1800	234.8270445
51	148	4	24.53007707	1	45	1	1	62.29586814	1.724231407	20.9540579	0	51.4482958	1800	234.8270445
51	150	6	15.66298053	1	45	1	1	62.29586814	1.724231407	20.9540579	0	51.4482958	1800	234.8270445
51	152	8	10.01315772	1	45	1	1	62.29586814	1.724231407	20.9540579	0	51.4482958	1800	234.8270445
51	156	12	3.322109591	1	45	1	1	62.29586814	1.724231407	20.9540579	0	51.4482958	1800	234.8270445
51	168	24	0.030227596	1	45	1	1	62.29586814	1.724231407	20.9540579	0	51.4482958	1800	234.8270445
51	312	0	0.016044326	2	45	1	1	62.29586814	1.724231407	20.9540579	0	51.4482958	1800	208.0204415
51	312.5	0.5	19.57591531	2	45	1	1	62.29586814	1.724231407	20.9540579	0	51.4482958	1800	208.0204415
51	313	1	42.47858217	2	45	1	1	62.29586814	1.724231407	20.9540579	0	51.4482958	1800	208.0204415
51	313.5	1.5	30.82111478	2	45	1	1	62.29586814	1.724231407	20.9540579	0	51.4482958	1800	208.0204415
51	314	2	55.75683479	2	45	1	1	62.29586814	1.724231407	20.9540579	0	51.4482958	1800	208.0204415
51	315	3	23.93160571	2	45	1	1	62.29586814	1.724231407	20.9540579	0	51.4482958	1800	208.0204415
51	316	4	24.22535956	2	45	1	1	62.29586814	1.724231407	20.9540579	0	51.4482958	1800	208.0204415
51	318	6	13.723367	2	45	1	1	62.29586814	1.724231407	20.9540579	0	51.4482958	1800	208.0204415
51	320	8	6.011654489	2	45	1	1	62.29586814	1.724231407	20.9540579	0	51.4482958	1800	208.0204415
51	324	12	1.734813648	2	45	1	1	62.29586814	1.724231407	20.9540579	0	51.4482958	1800	208.0204415
51	336	24	0.021857744	2	45	1	1	62.29586814	1.724231407	20.9540579	0	51.4482958	1800	208.0204415
52	144	0	2.24119678	1	57	1	0	49.45108907	1.666429901	17.80745114	0	43.48752502	1500	338.5644985
52	144.5	0.5	2.281857947	1	57	1	0	49.45108907	1.666429901	17.80745114	0	43.48752502	1500	338.5644985
52	145	1	1.412498328	1	57	1	0	49.45108907	1.666429901	17.80745114	0	43.48752502	1500	338.5644985
52	145.5	1.5	1.362212206	1	57	1	0	49.45108907	1.666429901	17.80745114	0	43.48752502	1500	338.5644985
52	146	2	1.81544388	1	57	1	0	49.45108907	1.666429901	17.80745114	0	43.48752502	1500	338.5644985
52	147	3	5.248802734	1	57	1	0	49.45108907	1.666429901	17.80745114	0	43.48752502	1500	338.5644985
52	148	4	43.89937135	1	57	1	0	49.45108907	1.666429901	17.80745114	0	43.48752502	1500	338.5644985
52	150	6	34.49105448	1	57	1	0	49.45108907	1.666429901	17.80745114	0	43.48752502	1500	338.5644985
52	152	8	24.87591335	1	57	1	0	49.45108907	1.666429901	17.80745114	0	43.48752502	1500	338.5644985
52	156	12	13.88903945	1	57	1	0	49.45108907	1.666429901	17.80745114	0	43.48752502	1500	338.5644985
52	168	24	1.382384629	1	57	1	0	49.45108907	1.666429901	17.80745114	0	43.48752502	1500	338.5644985
52	312	0	0.689574871	2	57	1	0	49.45108907	1.666429901	17.80745114	0	43.48752502	1500	335.4974227
52	312.5	0.5	0.473629457	2	57	1	0	49.45108907	1.666429901	17.80745114	0	43.48752502	1500	335.4974227
52	313	1	0.782649751	2	57	1	0	49.45108907	1.666429901	17.80745114	0	43.48752502	1500	335.4974227
52	313.5	1.5	0.57730763	2	57	1	0	49.45108907	1.666429901	17.80745114	0	43.48752502	1500	335.4974227
52	314	2	0.368981047	2	57	1	0	49.45108907	1.666429901	17.80745114	0	43.48752502	1500	335.4974227
52	315	3	4.673461417	2	57	1	0	49.45108907	1.666429901	17.80745114	0	43.48752502	1500	335.4974227
52	316	4	28.12896983	2	57	1	0	49.45108907	1.666429901	17.80745114	0	43.48752502	1500	335.4974227
52	318	6	33.40147297	2	57	1	0	49.45108907	1.666429901	17.80745114	0	43.48752502	1500	335.4974227
52	320	8	28.25866115	2	57	1	0	49.45108907	1.666429901	17.80745114	0	43.48752502	1500	335.4974227
52	324	12	16.05146303	2	57	1	0	49.45108907	1.666429901	17.80745114	0	43.48752502	1500	335.4974227
52	336	24	1.212324996	2	57	1	0	49.45108907	1.666429901	17.80745114	0	43.48752502	1500	335.4974227
53	144	0	0.063393116	1	44	1	1	51.52667075	1.675770018	18.34861341	0	44.80887302	1500	173.6813315
53	144.5	0.5	0.594782195	1	44	1	1	51.52667075	1.675770018	18.34861341	0	44.80887302	1500	173.6813315
53	145	1	17.08498487	1	44	1	1	51.52667075	1.675770018	18.34861341	0	44.80887302	1500	173.6813315
53	145.5	1.5	24.79395814	1	44	1	1	51.52667075	1.675770018	18.34861341	0	44.80887302	1500	173.6813315
53	146	2	22.24239161	1	44	1	1	51.52667075	1.675770018	18.34861341	0	44.80887302	1500	173.6813315
53	147	3	24.20356654	1	44	1	1	51.52667075	1.675770018	18.34861341	0	44.80887302	1500	173.6813315
53	148	4	18.86484241	1	44	1	1	51.52667075	1.675770018	18.34861341	0	44.80887302	1500	173.6813315
53	150	6	17.41270305	1	44	1	1	51.52667075	1.675770018	18.34861341	0	44.80887302	1500	173.6813315
53	152	8	10.29028247	1	44	1	1	51.52667075	1.675770018	18.34861341	0	44.80887302	1500	173.6813315
53	156	12	2.167100286	1	44	1	1	51.52667075	1.675770018	18.34861341	0	44.80887302	1500	173.6813315
53	168	24	0.035490153	1	44	1	1	51.52667075	1.675770018	18.34861341	0	44.80887302	1500	173.6813315
53	312	0	0.014342903	2	44	1	1	51.52667075	1.675770018	18.34861341	0	44.80887302	1500	150.2499285
53	312.5	0.5	0.46659203	2	44	1	1	51.52667075	1.675770018	18.34861341	0	44.80887302	1500	150.2499285
53	313	1	14.32347787	2	44	1	1	51.52667075	1.675770018	18.34861341	0	44.80887302	1500	150.2499285
53	313.5	1.5	28.15711287	2	44	1	1	51.52667075	1.675770018	18.34861341	0	44.80887302	1500	150.2499285
53	314	2	30.35921209	2	44	1	1	51.52667075	1.675770018	18.34861341	0	44.80887302	1500	150.2499285
53	315	3	25.07822651	2	44	1	1	51.52667075	1.675770018	18.34861341	0	44.80887302	1500	150.2499285
53	316	4	22.53568381	2	44	1	1	51.52667075	1.675770018	18.34861341	0	44.80887302	1500	150.2499285
53	318	6	6.511045224	2	44	1	1	51.52667075	1.675770018	18.34861341	0	44.80887302	1500	150.2499285
53	320	8	6.048437656	2	44	1	1	51.52667075	1.675770018	18.34861341	0	44.80887302	1500	150.2499285
53	324	12	1.978779024	2	44	1	1	51.52667075	1.675770018	18.34861341	0	44.80887302	1500	150.2499285
53	336	24	0.020659087	2	44	1	1	51.52667075	1.675770018	18.34861341	0	44.80887302	1500	150.2499285
54	144	0	0.772695676	1	40	1	0	51.25145269	1.674531537	18.27761467	0	44.63450922	1500	281.9178288
54	144.5	0.5	0.476365434	1	40	1	0	51.25145269	1.674531537	18.27761467	0	44.63450922	1500	281.9178288
54	145	1	29.34141502	1	40	1	0	51.25145269	1.674531537	18.27761467	0	44.63450922	1500	281.9178288
54	145.5	1.5	57.25414262	1	40	1	0	51.25145269	1.674531537	18.27761467	0	44.63450922	1500	281.9178288
54	146	2	45.06924118	1	40	1	0	51.25145269	1.674531537	18.27761467	0	44.63450922	1500	281.9178288
54	147	3	30.60305988	1	40	1	0	51.25145269	1.674531537	18.27761467	0	44.63450922	1500	281.9178288
54	148	4	31.75975747	1	40	1	0	51.25145269	1.674531537	18.27761467	0	44.63450922	1500	281.9178288
54	150	6	21.62175535	1	40	1	0	51.25145269	1.674531537	18.27761467	0	44.63450922	1500	281.9178288
54	152	8	11.15178974	1	40	1	0	51.25145269	1.674531537	18.27761467	0	44.63450922	1500	281.9178288
54	156	12	5.869679308	1	40	1	0	51.25145269	1.674531537	18.27761467	0	44.63450922	1500	281.9178288
54	168	24	0.414625324	1	40	1	0	51.25145269	1.674531537	18.27761467	0	44.63450922	1500	281.9178288
54	312	0	0.215887034	2	40	1	0	51.25145269	1.674531537	18.27761467	0	44.63450922	1500	298.6205848
54	312.5	0.5	0.294846617	2	40	1	0	51.25145269	1.674531537	18.27761467	0	44.63450922	1500	298.6205848
54	313	1	18.00590933	2	40	1	0	51.25145269	1.674531537	18.27761467	0	44.63450922	1500	298.6205848
54	313.5	1.5	29.03203862	2	40	1	0	51.25145269	1.674531537	18.27761467	0	44.63450922	1500	298.6205848
54	314	2	66.91345045	2	40	1	0	51.25145269	1.674531537	18.27761467	0	44.63450922	1500	298.6205848
54	315	3	31.15890253	2	40	1	0	51.25145269	1.674531537	18.27761467	0	44.63450922	1500	298.6205848
54	316	4	40.10094901	2	40	1	0	51.25145269	1.674531537	18.27761467	0	44.63450922	1500	298.6205848
54	318	6	24.5325302	2	40	1	0	51.25145269	1.674531537	18.27761467	0	44.63450922	1500	298.6205848
54	320	8	13.0253831	2	40	1	0	51.25145269	1.674531537	18.27761467	0	44.63450922	1500	298.6205848
54	324	12	5.461917945	2	40	1	0	51.25145269	1.674531537	18.27761467	0	44.63450922	1500	298.6205848
54	336	24	0.26137477	2	40	1	0	51.25145269	1.674531537	18.27761467	0	44.63450922	1500	298.6205848
55	144	0	2.80807726	1	41	1	1	73.03924429	1.772576599	23.24589371	0	57.7661775	2250	511.2920084
55	144.5	0.5	14.87675608	1	41	1	1	73.03924429	1.772576599	23.24589371	0	57.7661775	2250	511.2920084
55	145	1	28.0559295	1	41	1	1	73.03924429	1.772576599	23.24589371	0	57.7661775	2250	511.2920084
55	145.5	1.5	47.56513334	1	41	1	1	73.03924429	1.772576599	23.24589371	0	57.7661775	2250	511.2920084
55	146	2	53.88219018	1	41	1	1	73.03924429	1.772576599	23.24589371	0	57.7661775	2250	511.2920084
55	147	3	31.01900248	1	41	1	1	73.03924429	1.772576599	23.24589371	0	57.7661775	2250	511.2920084
55	148	4	54.19561494	1	41	1	1	73.03924429	1.772576599	23.24589371	0	57.7661775	2250	511.2920084
55	150	6	24.91823837	1	41	1	1	73.03924429	1.772576599	23.24589371	0	57.7661775	2250	511.2920084
55	152	8	32.45323078	1	41	1	1	73.03924429	1.772576599	23.24589371	0	57.7661775	2250	511.2920084
55	156	12	18.30730206	1	41	1	1	73.03924429	1.772576599	23.24589371	0	57.7661775	2250	511.2920084
55	168	24	3.160404419	1	41	1	1	73.03924429	1.772576599	23.24589371	0	57.7661775	2250	511.2920084
55	312	0	1.53027889	2	41	1	1	73.03924429	1.772576599	23.24589371	0	57.7661775	2250	364.8015063
55	312.5	0.5	9.00067883	2	41	1	1	73.03924429	1.772576599	23.24589371	0	57.7661775	2250	364.8015063
55	313	1	37.84882743	2	41	1	1	73.03924429	1.772576599	23.24589371	0	57.7661775	2250	364.8015063
55	313.5	1.5	24.18421143	2	41	1	1	73.03924429	1.772576599	23.24589371	0	57.7661775	2250	364.8015063
55	314	2	43.7197524	2	41	1	1	73.03924429	1.772576599	23.24589371	0	57.7661775	2250	364.8015063
55	315	3	43.68042232	2	41	1	1	73.03924429	1.772576599	23.24589371	0	57.7661775	2250	364.8015063
55	316	4	42.60620926	2	41	1	1	73.03924429	1.772576599	23.24589371	0	57.7661775	2250	364.8015063
55	318	6	25.21149396	2	41	1	1	73.03924429	1.772576599	23.24589371	0	57.7661775	2250	364.8015063
55	320	8	15.91242101	2	41	1	1	73.03924429	1.772576599	23.24589371	0	57.7661775	2250	364.8015063
55	324	12	10.11986172	2	41	1	1	73.03924429	1.772576599	23.24589371	0	57.7661775	2250	364.8015063
55	336	24	1.567230423	2	41	1	1	73.03924429	1.772576599	23.24589371	0	57.7661775	2250	364.8015063
56	144	0	0.147238729	1	41	1	1	46.34939736	1.652472288	16.97366871	0	41.48439529	1500	235.5639445
56	144.5	0.5	0.203253766	1	41	1	1	46.34939736	1.652472288	16.97366871	0	41.48439529	1500	235.5639445
56	145	1	0.171084105	1	41	1	1	46.34939736	1.652472288	16.97366871	0	41.48439529	1500	235.5639445
56	145.5	1.5	0.16841906	1	41	1	1	46.34939736	1.652472288	16.97366871	0	41.48439529	1500	235.5639445
56	146	2	0.73464345	1	41	1	1	46.34939736	1.652472288	16.97366871	0	41.48439529	1500	235.5639445
56	147	3	15.73676981	1	41	1	1	46.34939736	1.652472288	16.97366871	0	41.48439529	1500	235.5639445
56	148	4	24.57918631	1	41	1	1	46.34939736	1.652472288	16.97366871	0	41.48439529	1500	235.5639445
56	150	6	33.45161278	1	41	1	1	46.34939736	1.652472288	16.97366871	0	41.48439529	1500	235.5639445
56	152	8	18.64727457	1	41	1	1	46.34939736	1.652472288	16.97366871	0	41.48439529	1500	235.5639445
56	156	12	7.249264388	1	41	1	1	46.34939736	1.652472288	16.97366871	0	41.48439529	1500	235.5639445
56	168	24	0.210010027	1	41	1	1	46.34939736	1.652472288	16.97366871	0	41.48439529	1500	235.5639445
56	312	0	0.056348481	2	41	1	1	46.34939736	1.652472288	16.97366871	0	41.48439529	1500	181.2314497
56	312.5	0.5	0.077777741	2	41	1	1	46.34939736	1.652472288	16.97366871	0	41.48439529	1500	181.2314497
56	313	1	0.066883699	2	41	1	1	46.34939736	1.652472288	16.97366871	0	41.48439529	1500	181.2314497
56	313.5	1.5	0.094118561	2	41	1	1	46.34939736	1.652472288	16.97366871	0	41.48439529	1500	181.2314497
56	314	2	0.764892483	2	41	1	1	46.34939736	1.652472288	16.97366871	0	41.48439529	1500	181.2314497
56	315	3	24.42970964	2	41	1	1	46.34939736	1.652472288	16.97366871	0	41.48439529	1500	181.2314497
56	316	4	24.84608016	2	41	1	1	46.34939736	1.652472288	16.97366871	0	41.48439529	1500	181.2314497
56	318	6	25.91183982	2	41	1	1	46.34939736	1.652472288	16.97366871	0	41.48439529	1500	181.2314497
56	320	8	12.82504628	2	41	1	1	46.34939736	1.652472288	16.97366871	0	41.48439529	1500	181.2314497
56	324	12	3.521545656	2	41	1	1	46.34939736	1.652472288	16.97366871	0	41.48439529	1500	181.2314497
56	336	24	0.059048272	2	41	1	1	46.34939736	1.652472288	16.97366871	0	41.48439529	1500	181.2314497
57	144	0	0.343626489	1	44	1	0	54.21567411	1.687870534	19.03034227	0	46.49942309	1500	199.4013891
57	144.5	0.5	0.477328665	1	44	1	0	54.21567411	1.687870534	19.03034227	0	46.49942309	1500	199.4013891
57	145	1	4.409229687	1	44	1	0	54.21567411	1.687870534	19.03034227	0	46.49942309	1500	199.4013891
57	145.5	1.5	13.80457419	1	44	1	0	54.21567411	1.687870534	19.03034227	0	46.49942309	1500	199.4013891
57	146	2	12.69616526	1	44	1	0	54.21567411	1.687870534	19.03034227	0	46.49942309	1500	199.4013891
57	147	3	20.48924266	1	44	1	0	54.21567411	1.687870534	19.03034227	0	46.49942309	1500	199.4013891
57	148	4	19.43547491	1	44	1	0	54.21567411	1.687870534	19.03034227	0	46.49942309	1500	199.4013891
57	150	6	12.73813181	1	44	1	0	54.21567411	1.687870534	19.03034227	0	46.49942309	1500	199.4013891
57	152	8	14.78332712	1	44	1	0	54.21567411	1.687870534	19.03034227	0	46.49942309	1500	199.4013891
57	156	12	7.379456567	1	44	1	0	54.21567411	1.687870534	19.03034227	0	46.49942309	1500	199.4013891
57	168	24	0.323906625	1	44	1	0	54.21567411	1.687870534	19.03034227	0	46.49942309	1500	199.4013891
57	312	0	0.181808744	2	44	1	0	54.21567411	1.687870534	19.03034227	0	46.49942309	1500	166.2860923
57	312.5	0.5	0.269280956	2	44	1	0	54.21567411	1.687870534	19.03034227	0	46.49942309	1500	166.2860923
57	313	1	3.47884381	2	44	1	0	54.21567411	1.687870534	19.03034227	0	46.49942309	1500	166.2860923
57	313.5	1.5	17.82140031	2	44	1	0	54.21567411	1.687870534	19.03034227	0	46.49942309	1500	166.2860923
57	314	2	19.73907157	2	44	1	0	54.21567411	1.687870534	19.03034227	0	46.49942309	1500	166.2860923
57	315	3	20.51384451	2	44	1	0	54.21567411	1.687870534	19.03034227	0	46.49942309	1500	166.2860923
57	316	4	16.71656259	2	44	1	0	54.21567411	1.687870534	19.03034227	0	46.49942309	1500	166.2860923
57	318	6	18.56540681	2	44	1	0	54.21567411	1.687870534	19.03034227	0	46.49942309	1500	166.2860923
57	320	8	8.302029475	2	44	1	0	54.21567411	1.687870534	19.03034227	0	46.49942309	1500	166.2860923
57	324	12	3.982062894	2	44	1	0	54.21567411	1.687870534	19.03034227	0	46.49942309	1500	166.2860923
57	336	24	0.194913385	2	44	1	0	54.21567411	1.687870534	19.03034227	0	46.49942309	1500	166.2860923
58	144	0	0.002549138	1	44	1	0	57.65600002	1.703352	19.871731	0	48.62946232	1800	96.55998006
58	144.5	0.5	0.494929476	1	44	1	0	57.65600002	1.703352	19.871731	0	48.62946232	1800	96.55998006
58	145	1	5.580062628	1	44	1	0	57.65600002	1.703352	19.871731	0	48.62946232	1800	96.55998006
58	145.5	1.5	17.33972306	1	44	1	0	57.65600002	1.703352	19.871731	0	48.62946232	1800	96.55998006
58	146	2	22.30698816	1	44	1	0	57.65600002	1.703352	19.871731	0	48.62946232	1800	96.55998006
58	147	3	17.60001932	1	44	1	0	57.65600002	1.703352	19.871731	0	48.62946232	1800	96.55998006
58	148	4	14.63769426	1	44	1	0	57.65600002	1.703352	19.871731	0	48.62946232	1800	96.55998006
58	150	6	8.719832247	1	44	1	0	57.65600002	1.703352	19.871731	0	48.62946232	1800	96.55998006
58	152	8	2.323744748	1	44	1	0	57.65600002	1.703352	19.871731	0	48.62946232	1800	96.55998006
58	156	12	0.51754438	1	44	1	0	57.65600002	1.703352	19.871731	0	48.62946232	1800	96.55998006
58	168	24	0.002321597	1	44	1	0	57.65600002	1.703352	19.871731	0	48.62946232	1800	96.55998006
58	312	0	0.000814937	2	44	1	0	57.65600002	1.703352	19.871731	0	48.62946232	1800	89.85395489
58	312.5	0.5	0.382464286	2	44	1	0	57.65600002	1.703352	19.871731	0	48.62946232	1800	89.85395489
58	313	1	8.662470855	2	44	1	0	57.65600002	1.703352	19.871731	0	48.62946232	1800	89.85395489
58	313.5	1.5	19.7213144	2	44	1	0	57.65600002	1.703352	19.871731	0	48.62946232	1800	89.85395489
58	314	2	19.84396638	2	44	1	0	57.65600002	1.703352	19.871731	0	48.62946232	1800	89.85395489
58	315	3	23.96992693	2	44	1	0	57.65600002	1.703352	19.871731	0	48.62946232	1800	89.85395489
58	316	4	10.34082859	2	44	1	0	57.65600002	1.703352	19.871731	0	48.62946232	1800	89.85395489
58	318	6	5.137157958	2	44	1	0	57.65600002	1.703352	19.871731	0	48.62946232	1800	89.85395489
58	320	8	2.472030802	2	44	1	0	57.65600002	1.703352	19.871731	0	48.62946232	1800	89.85395489
58	324	12	0.426509772	2	44	1	0	57.65600002	1.703352	19.871731	0	48.62946232	1800	89.85395489
58	336	24	0.000665881	2	44	1	0	57.65600002	1.703352	19.871731	0	48.62946232	1800	89.85395489
59	144	0	1.248970985	1	42	1	0	62.00929881	1.722941845	20.88890059	0	51.27589273	1800	305.5611096
59	144.5	0.5	7.044872167	1	42	1	0	62.00929881	1.722941845	20.88890059	0	51.27589273	1800	305.5611096
59	145	1	32.97995656	1	42	1	0	62.00929881	1.722941845	20.88890059	0	51.27589273	1800	305.5611096
59	145.5	1.5	27.99147501	1	42	1	0	62.00929881	1.722941845	20.88890059	0	51.27589273	1800	305.5611096
59	146	2	39.8730238	1	42	1	0	62.00929881	1.722941845	20.88890059	0	51.27589273	1800	305.5611096
59	147	3	41.53763983	1	42	1	0	62.00929881	1.722941845	20.88890059	0	51.27589273	1800	305.5611096
59	148	4	18.60257478	1	42	1	0	62.00929881	1.722941845	20.88890059	0	51.27589273	1800	305.5611096
59	150	6	20.02937608	1	42	1	0	62.00929881	1.722941845	20.88890059	0	51.27589273	1800	305.5611096
59	152	8	18.84975657	1	42	1	0	62.00929881	1.722941845	20.88890059	0	51.27589273	1800	305.5611096
59	156	12	8.785476848	1	42	1	0	62.00929881	1.722941845	20.88890059	0	51.27589273	1800	305.5611096
59	168	24	0.833768077	1	42	1	0	62.00929881	1.722941845	20.88890059	0	51.27589273	1800	305.5611096
59	312	0	0.340139313	2	42	1	0	62.00929881	1.722941845	20.88890059	0	51.27589273	1800	221.6555566
59	312.5	0.5	6.937906001	2	42	1	0	62.00929881	1.722941845	20.88890059	0	51.27589273	1800	221.6555566
59	313	1	24.49820869	2	42	1	0	62.00929881	1.722941845	20.88890059	0	51.27589273	1800	221.6555566
59	313.5	1.5	27.43720667	2	42	1	0	62.00929881	1.722941845	20.88890059	0	51.27589273	1800	221.6555566
59	314	2	18.57283446	2	42	1	0	62.00929881	1.722941845	20.88890059	0	51.27589273	1800	221.6555566
59	315	3	18.91017241	2	42	1	0	62.00929881	1.722941845	20.88890059	0	51.27589273	1800	221.6555566
59	316	4	20.86138829	2	42	1	0	62.00929881	1.722941845	20.88890059	0	51.27589273	1800	221.6555566
59	318	6	15.30990493	2	42	1	0	62.00929881	1.722941845	20.88890059	0	51.27589273	1800	221.6555566
59	320	8	15.54283872	2	42	1	0	62.00929881	1.722941845	20.88890059	0	51.27589273	1800	221.6555566
59	324	12	6.123292855	2	42	1	0	62.00929881	1.722941845	20.88890059	0	51.27589273	1800	221.6555566
59	336	24	0.294551918	2	42	1	0	62.00929881	1.722941845	20.88890059	0	51.27589273	1800	221.6555566
60	144	0	0.399376779	1	31	0	0	70.760122	1.636992207	26.40555797	0	43.12738605	2250	324.0774994
60	144.5	0.5	0.649573036	1	31	0	0	70.760122	1.636992207	26.40555797	0	43.12738605	2250	324.0774994
60	145	1	7.583690845	1	31	0	0	70.760122	1.636992207	26.40555797	0	43.12738605	2250	324.0774994
60	145.5	1.5	20.89688281	1	31	0	0	70.760122	1.636992207	26.40555797	0	43.12738605	2250	324.0774994
60	146	2	33.13201382	1	31	0	0	70.760122	1.636992207	26.40555797	0	43.12738605	2250	324.0774994
60	147	3	35.18430139	1	31	0	0	70.760122	1.636992207	26.40555797	0	43.12738605	2250	324.0774994
60	148	4	45.72750606	1	31	0	0	70.760122	1.636992207	26.40555797	0	43.12738605	2250	324.0774994
60	150	6	35.54501779	1	31	0	0	70.760122	1.636992207	26.40555797	0	43.12738605	2250	324.0774994
60	152	8	16.57673158	1	31	0	0	70.760122	1.636992207	26.40555797	0	43.12738605	2250	324.0774994
60	156	12	7.231887015	1	31	0	0	70.760122	1.636992207	26.40555797	0	43.12738605	2250	324.0774994
60	168	24	0.352114103	1	31	0	0	70.760122	1.636992207	26.40555797	0	43.12738605	2250	324.0774994
60	312	0	0.099469919	2	31	0	0	70.760122	1.636992207	26.40555797	0	43.12738605	2250	313.3539333
60	312.5	0.5	0.278176354	2	31	0	0	70.760122	1.636992207	26.40555797	0	43.12738605	2250	313.3539333
60	313	1	17.91252162	2	31	0	0	70.760122	1.636992207	26.40555797	0	43.12738605	2250	313.3539333
60	313.5	1.5	38.81085595	2	31	0	0	70.760122	1.636992207	26.40555797	0	43.12738605	2250	313.3539333
60	314	2	38.87689052	2	31	0	0	70.760122	1.636992207	26.40555797	0	43.12738605	2250	313.3539333
60	315	3	48.13935337	2	31	0	0	70.760122	1.636992207	26.40555797	0	43.12738605	2250	313.3539333
60	316	4	40.84972135	2	31	0	0	70.760122	1.636992207	26.40555797	0	43.12738605	2250	313.3539333
60	318	6	23.57531052	2	31	0	0	70.760122	1.636992207	26.40555797	0	43.12738605	2250	313.3539333
60	320	8	19.39082469	2	31	0	0	70.760122	1.636992207	26.40555797	0	43.12738605	2250	313.3539333
60	324	12	5.048544581	2	31	0	0	70.760122	1.636992207	26.40555797	0	43.12738605	2250	313.3539333
60	336	24	0.090872305	2	31	0	0	70.760122	1.636992207	26.40555797	0	43.12738605	2250	313.3539333
61	144	0	0.349483126	1	29	1	1	61.03656117	1.718564525	20.66609263	0	50.68905874	1800	206.2624545
61	144.5	0.5	3.508189176	1	29	1	1	61.03656117	1.718564525	20.66609263	0	50.68905874	1800	206.2624545
61	145	1	12.85200718	1	29	1	1	61.03656117	1.718564525	20.66609263	0	50.68905874	1800	206.2624545
61	145.5	1.5	20.92825165	1	29	1	1	61.03656117	1.718564525	20.66609263	0	50.68905874	1800	206.2624545
61	146	2	24.71474428	1	29	1	1	61.03656117	1.718564525	20.66609263	0	50.68905874	1800	206.2624545
61	147	3	17.73783626	1	29	1	1	61.03656117	1.718564525	20.66609263	0	50.68905874	1800	206.2624545
61	148	4	33.98774437	1	29	1	1	61.03656117	1.718564525	20.66609263	0	50.68905874	1800	206.2624545
61	150	6	12.50589333	1	29	1	1	61.03656117	1.718564525	20.66609263	0	50.68905874	1800	206.2624545
61	152	8	11.16071474	1	29	1	1	61.03656117	1.718564525	20.66609263	0	50.68905874	1800	206.2624545
61	156	12	5.004812753	1	29	1	1	61.03656117	1.718564525	20.66609263	0	50.68905874	1800	206.2624545
61	168	24	0.29048597	1	29	1	1	61.03656117	1.718564525	20.66609263	0	50.68905874	1800	206.2624545
61	312	0	0.105241244	2	29	1	1	61.03656117	1.718564525	20.66609263	0	50.68905874	1800	192.8197927
61	312.5	0.5	3.323106373	2	29	1	1	61.03656117	1.718564525	20.66609263	0	50.68905874	1800	192.8197927
61	313	1	15.00374745	2	29	1	1	61.03656117	1.718564525	20.66609263	0	50.68905874	1800	192.8197927
61	313.5	1.5	16.06591585	2	29	1	1	61.03656117	1.718564525	20.66609263	0	50.68905874	1800	192.8197927
61	314	2	18.83656636	2	29	1	1	61.03656117	1.718564525	20.66609263	0	50.68905874	1800	192.8197927
61	315	3	29.11635372	2	29	1	1	61.03656117	1.718564525	20.66609263	0	50.68905874	1800	192.8197927
61	316	4	16.51881443	2	29	1	1	61.03656117	1.718564525	20.66609263	0	50.68905874	1800	192.8197927
61	318	6	20.39112995	2	29	1	1	61.03656117	1.718564525	20.66609263	0	50.68905874	1800	192.8197927
61	320	8	8.70850383	2	29	1	1	61.03656117	1.718564525	20.66609263	0	50.68905874	1800	192.8197927
61	324	12	5.000810504	2	29	1	1	61.03656117	1.718564525	20.66609263	0	50.68905874	1800	192.8197927
61	336	24	0.11014033	2	29	1	1	61.03656117	1.718564525	20.66609263	0	50.68905874	1800	192.8197927
62	144	0	0.000281241	1	29	1	0	61.29820672	1.71974193	20.72627275	0	50.847153	1950	150.2251144
62	144.5	0.5	8.724193253	1	29	1	0	61.29820672	1.71974193	20.72627275	0	50.847153	1950	150.2251144
62	145	1	16.10613089	1	29	1	0	61.29820672	1.71974193	20.72627275	0	50.847153	1950	150.2251144
62	145.5	1.5	50.26454712	1	29	1	0	61.29820672	1.71974193	20.72627275	0	50.847153	1950	150.2251144
62	146	2	18.81962108	1	29	1	0	61.29820672	1.71974193	20.72627275	0	50.847153	1950	150.2251144
62	147	3	22.25351559	1	29	1	0	61.29820672	1.71974193	20.72627275	0	50.847153	1950	150.2251144
62	148	4	21.80850432	1	29	1	0	61.29820672	1.71974193	20.72627275	0	50.847153	1950	150.2251144
62	150	6	10.96052301	1	29	1	0	61.29820672	1.71974193	20.72627275	0	50.847153	1950	150.2251144
62	152	8	5.84098823	1	29	1	0	61.29820672	1.71974193	20.72627275	0	50.847153	1950	150.2251144
62	156	12	0.51892288	1	29	1	0	61.29820672	1.71974193	20.72627275	0	50.847153	1950	150.2251144
62	168	24	0.000204468	1	29	1	0	61.29820672	1.71974193	20.72627275	0	50.847153	1950	150.2251144
62	312	0	5.77E-05	2	29	1	0	61.29820672	1.71974193	20.72627275	0	50.847153	1950	141.4018735
62	312.5	0.5	6.810053662	2	29	1	0	61.29820672	1.71974193	20.72627275	0	50.847153	1950	141.4018735
62	313	1	18.89693992	2	29	1	0	61.29820672	1.71974193	20.72627275	0	50.847153	1950	141.4018735
62	313.5	1.5	39.50787424	2	29	1	0	61.29820672	1.71974193	20.72627275	0	50.847153	1950	141.4018735
62	314	2	24.50555925	2	29	1	0	61.29820672	1.71974193	20.72627275	0	50.847153	1950	141.4018735
62	315	3	22.2690985	2	29	1	0	61.29820672	1.71974193	20.72627275	0	50.847153	1950	141.4018735
62	316	4	21.68888679	2	29	1	0	61.29820672	1.71974193	20.72627275	0	50.847153	1950	141.4018735
62	318	6	11.08840536	2	29	1	0	61.29820672	1.71974193	20.72627275	0	50.847153	1950	141.4018735
62	320	8	3.761432993	2	29	1	0	61.29820672	1.71974193	20.72627275	0	50.847153	1950	141.4018735
62	324	12	0.268931118	2	29	1	0	61.29820672	1.71974193	20.72627275	0	50.847153	1950	141.4018735
62	336	24	0.000044724	2	29	1	0	61.29820672	1.71974193	20.72627275	0	50.847153	1950	141.4018735
63	144	0	0.555414832	1	45	0	1	55.38266017	1.610850522	21.34338644	0	36.60679114	1950	270.4477648
63	144.5	0.5	0.314553848	1	45	0	1	55.38266017	1.610850522	21.34338644	0	36.60679114	1950	270.4477648
63	145	1	3.61575252	1	45	0	1	55.38266017	1.610850522	21.34338644	0	36.60679114	1950	270.4477648
63	145.5	1.5	13.44893607	1	45	0	1	55.38266017	1.610850522	21.34338644	0	36.60679114	1950	270.4477648
63	146	2	14.90952097	1	45	0	1	55.38266017	1.610850522	21.34338644	0	36.60679114	1950	270.4477648
63	147	3	17.60706074	1	45	0	1	55.38266017	1.610850522	21.34338644	0	36.60679114	1950	270.4477648
63	148	4	25.02311506	1	45	0	1	55.38266017	1.610850522	21.34338644	0	36.60679114	1950	270.4477648
63	150	6	22.93582274	1	45	0	1	55.38266017	1.610850522	21.34338644	0	36.60679114	1950	270.4477648
63	152	8	27.71018403	1	45	0	1	55.38266017	1.610850522	21.34338644	0	36.60679114	1950	270.4477648
63	156	12	8.052640097	1	45	0	1	55.38266017	1.610850522	21.34338644	0	36.60679114	1950	270.4477648
63	168	24	0.312016253	1	45	0	1	55.38266017	1.610850522	21.34338644	0	36.60679114	1950	270.4477648
63	312	0	0.151586327	2	45	0	1	55.38266017	1.610850522	21.34338644	0	36.60679114	1950	226.3993463
63	312.5	0.5	0.157488947	2	45	0	1	55.38266017	1.610850522	21.34338644	0	36.60679114	1950	226.3993463
63	313	1	4.987326527	2	45	0	1	55.38266017	1.610850522	21.34338644	0	36.60679114	1950	226.3993463
63	313.5	1.5	15.77616095	2	45	0	1	55.38266017	1.610850522	21.34338644	0	36.60679114	1950	226.3993463
63	314	2	18.00050837	2	45	0	1	55.38266017	1.610850522	21.34338644	0	36.60679114	1950	226.3993463
63	315	3	25.91183982	2	45	0	1	55.38266017	1.610850522	21.34338644	0	36.60679114	1950	226.3993463
63	316	4	26.72234215	2	45	0	1	55.38266017	1.610850522	21.34338644	0	36.60679114	1950	226.3993463
63	318	6	32.39486751	2	45	0	1	55.38266017	1.610850522	21.34338644	0	36.60679114	1950	226.3993463
63	320	8	9.102963319	2	45	0	1	55.38266017	1.610850522	21.34338644	0	36.60679114	1950	226.3993463
63	324	12	5.37307301	2	45	0	1	55.38266017	1.610850522	21.34338644	0	36.60679114	1950	226.3993463
63	336	24	0.220336358	2	45	0	1	55.38266017	1.610850522	21.34338644	0	36.60679114	1950	226.3993463
64	144	0	0.002637035	1	29	0	0	45.0846785	1.593343953	17.7586482	0	31.89994738	1500	312.2296983
64	144.5	0.5	0.002600634	1	29	0	0	45.0846785	1.593343953	17.7586482	0	31.89994738	1500	312.2296983
64	145	1	0.365861658	1	29	0	0	45.0846785	1.593343953	17.7586482	0	31.89994738	1500	312.2296983
64	145.5	1.5	10.62914759	1	29	0	0	45.0846785	1.593343953	17.7586482	0	31.89994738	1500	312.2296983
64	146	2	38.24068495	1	29	0	0	45.0846785	1.593343953	17.7586482	0	31.89994738	1500	312.2296983
64	147	3	55.63430459	1	29	0	0	45.0846785	1.593343953	17.7586482	0	31.89994738	1500	312.2296983
64	148	4	57.00847836	1	29	0	0	45.0846785	1.593343953	17.7586482	0	31.89994738	1500	312.2296983
64	150	6	32.475956	1	29	0	0	45.0846785	1.593343953	17.7586482	0	31.89994738	1500	312.2296983
64	152	8	17.06449518	1	29	0	0	45.0846785	1.593343953	17.7586482	0	31.89994738	1500	312.2296983
64	156	12	2.593270966	1	29	0	0	45.0846785	1.593343953	17.7586482	0	31.89994738	1500	312.2296983
64	168	24	0.001855502	1	29	0	0	45.0846785	1.593343953	17.7586482	0	31.89994738	1500	312.2296983
64	312	0	0.001362819	2	29	0	0	45.0846785	1.593343953	17.7586482	0	31.89994738	1500	222.4649126
64	312.5	0.5	0.001353177	2	29	0	0	45.0846785	1.593343953	17.7586482	0	31.89994738	1500	222.4649126
64	313	1	0.258903467	2	29	0	0	45.0846785	1.593343953	17.7586482	0	31.89994738	1500	222.4649126
64	313.5	1.5	8.484152402	2	29	0	0	45.0846785	1.593343953	17.7586482	0	31.89994738	1500	222.4649126
64	314	2	32.84173122	2	29	0	0	45.0846785	1.593343953	17.7586482	0	31.89994738	1500	222.4649126
64	315	3	40.34227796	2	29	0	0	45.0846785	1.593343953	17.7586482	0	31.89994738	1500	222.4649126
64	316	4	32.28491199	2	29	0	0	45.0846785	1.593343953	17.7586482	0	31.89994738	1500	222.4649126
64	318	6	30.20477426	2	29	0	0	45.0846785	1.593343953	17.7586482	0	31.89994738	1500	222.4649126
64	320	8	10.62064767	2	29	0	0	45.0846785	1.593343953	17.7586482	0	31.89994738	1500	222.4649126
64	324	12	1.551884502	2	29	0	0	45.0846785	1.593343953	17.7586482	0	31.89994738	1500	222.4649126
64	336	24	0.000809252	2	29	0	0	45.0846785	1.593343953	17.7586482	0	31.89994738	1500	222.4649126
65	144	0	0.632547476	1	41	1	0	52.7174002	1.681128301	18.65315357	0	45.56036196	1800	418.5713511
65	144.5	0.5	1.127711096	1	41	1	0	52.7174002	1.681128301	18.65315357	0	45.56036196	1800	418.5713511
65	145	1	26.43265031	1	41	1	0	52.7174002	1.681128301	18.65315357	0	45.56036196	1800	418.5713511
65	145.5	1.5	29.72534355	1	41	1	0	52.7174002	1.681128301	18.65315357	0	45.56036196	1800	418.5713511
65	146	2	46.05793221	1	41	1	0	52.7174002	1.681128301	18.65315357	0	45.56036196	1800	418.5713511
65	147	3	38.80697506	1	41	1	0	52.7174002	1.681128301	18.65315357	0	45.56036196	1800	418.5713511
65	148	4	40.14107001	1	41	1	0	52.7174002	1.681128301	18.65315357	0	45.56036196	1800	418.5713511
65	150	6	28.24453535	1	41	1	0	52.7174002	1.681128301	18.65315357	0	45.56036196	1800	418.5713511
65	152	8	29.94912174	1	41	1	0	52.7174002	1.681128301	18.65315357	0	45.56036196	1800	418.5713511
65	156	12	12.81094649	1	41	1	0	52.7174002	1.681128301	18.65315357	0	45.56036196	1800	418.5713511
65	168	24	1.230720783	1	41	1	0	52.7174002	1.681128301	18.65315357	0	45.56036196	1800	418.5713511
65	312	0	0.259863184	2	41	1	0	52.7174002	1.681128301	18.65315357	0	45.56036196	1800	398.7754369
65	312.5	0.5	0.465175744	2	41	1	0	52.7174002	1.681128301	18.65315357	0	45.56036196	1800	398.7754369
65	313	1	18.71265438	2	41	1	0	52.7174002	1.681128301	18.65315357	0	45.56036196	1800	398.7754369
65	313.5	1.5	26.73303322	2	41	1	0	52.7174002	1.681128301	18.65315357	0	45.56036196	1800	398.7754369
65	314	2	39.51182523	2	41	1	0	52.7174002	1.681128301	18.65315357	0	45.56036196	1800	398.7754369
65	315	3	61.12371958	2	41	1	0	52.7174002	1.681128301	18.65315357	0	45.56036196	1800	398.7754369
65	316	4	57.59294053	2	41	1	0	52.7174002	1.681128301	18.65315357	0	45.56036196	1800	398.7754369
65	318	6	37.69019571	2	41	1	0	52.7174002	1.681128301	18.65315357	0	45.56036196	1800	398.7754369
65	320	8	13.45835362	2	41	1	0	52.7174002	1.681128301	18.65315357	0	45.56036196	1800	398.7754369
65	324	12	10.108736	2	41	1	0	52.7174002	1.681128301	18.65315357	0	45.56036196	1800	398.7754369
65	336	24	0.330449973	2	41	1	0	52.7174002	1.681128301	18.65315357	0	45.56036196	1800	398.7754369
66	144	0	0.008515221	1	34	1	1	52.86897128	1.681810371	18.69161416	0	45.65568794	1800	181.0964946
66	144.5	0.5	0.006693623	1	34	1	1	52.86897128	1.681810371	18.69161416	0	45.65568794	1800	181.0964946
66	145	1	0.015852945	1	34	1	1	52.86897128	1.681810371	18.69161416	0	45.65568794	1800	181.0964946
66	145.5	1.5	0.729365719	1	34	1	1	52.86897128	1.681810371	18.69161416	0	45.65568794	1800	181.0964946
66	146	2	5.762088524	1	34	1	1	52.86897128	1.681810371	18.69161416	0	45.65568794	1800	181.0964946
66	147	3	24.01791475	1	34	1	1	52.86897128	1.681810371	18.69161416	0	45.65568794	1800	181.0964946
66	148	4	35.98492137	1	34	1	1	52.86897128	1.681810371	18.69161416	0	45.65568794	1800	181.0964946
66	150	6	21.38521938	1	34	1	1	52.86897128	1.681810371	18.69161416	0	45.65568794	1800	181.0964946
66	152	8	10.86992716	1	34	1	1	52.86897128	1.681810371	18.69161416	0	45.65568794	1800	181.0964946
66	156	12	2.871400816	1	34	1	1	52.86897128	1.681810371	18.69161416	0	45.65568794	1800	181.0964946
66	168	24	0.008353288	1	34	1	1	52.86897128	1.681810371	18.69161416	0	45.65568794	1800	181.0964946
66	312	0	0.003236056	2	34	1	1	52.86897128	1.681810371	18.69161416	0	45.65568794	1800	173.8374414
66	312.5	0.5	0.002136684	2	34	1	1	52.86897128	1.681810371	18.69161416	0	45.65568794	1800	173.8374414
66	313	1	0.008269345	2	34	1	1	52.86897128	1.681810371	18.69161416	0	45.65568794	1800	173.8374414
66	313.5	1.5	0.99839439	2	34	1	1	52.86897128	1.681810371	18.69161416	0	45.65568794	1800	173.8374414
66	314	2	5.388138697	2	34	1	1	52.86897128	1.681810371	18.69161416	0	45.65568794	1800	173.8374414
66	315	3	19.87176738	2	34	1	1	52.86897128	1.681810371	18.69161416	0	45.65568794	1800	173.8374414
66	316	4	33.02946362	2	34	1	1	52.86897128	1.681810371	18.69161416	0	45.65568794	1800	173.8374414
66	318	6	20.29551651	2	34	1	1	52.86897128	1.681810371	18.69161416	0	45.65568794	1800	173.8374414
66	320	8	13.22752651	2	34	1	1	52.86897128	1.681810371	18.69161416	0	45.65568794	1800	173.8374414
66	324	12	2.447972179	2	34	1	1	52.86897128	1.681810371	18.69161416	0	45.65568794	1800	173.8374414
66	336	24	0.002962565	2	34	1	1	52.86897128	1.681810371	18.69161416	0	45.65568794	1800	173.8374414
67	144	0	0.315026033	1	48	1	1	43.24475033	1.638501376	16.10793146	0	39.44247654	1500	269.0114544
67	144.5	0.5	7.509733657	1	48	1	1	43.24475033	1.638501376	16.10793146	0	39.44247654	1500	269.0114544
67	145	1	27.44269466	1	48	1	1	43.24475033	1.638501376	16.10793146	0	39.44247654	1500	269.0114544
67	145.5	1.5	28.53125063	1	48	1	1	43.24475033	1.638501376	16.10793146	0	39.44247654	1500	269.0114544
67	146	2	32.22040669	1	48	1	1	43.24475033	1.638501376	16.10793146	0	39.44247654	1500	269.0114544
67	147	3	31.45003198	1	48	1	1	43.24475033	1.638501376	16.10793146	0	39.44247654	1500	269.0114544
67	148	4	29.46490812	1	48	1	1	43.24475033	1.638501376	16.10793146	0	39.44247654	1500	269.0114544
67	150	6	26.67428519	1	48	1	1	43.24475033	1.638501376	16.10793146	0	39.44247654	1500	269.0114544
67	152	8	14.5341347	1	48	1	1	43.24475033	1.638501376	16.10793146	0	39.44247654	1500	269.0114544
67	156	12	4.767394837	1	48	1	1	43.24475033	1.638501376	16.10793146	0	39.44247654	1500	269.0114544
67	168	24	0.381337679	1	48	1	1	43.24475033	1.638501376	16.10793146	0	39.44247654	1500	269.0114544
67	312	0	0.098087043	2	48	1	1	43.24475033	1.638501376	16.10793146	0	39.44247654	1500	224.483168
67	312.5	0.5	8.545458737	2	48	1	1	43.24475033	1.638501376	16.10793146	0	39.44247654	1500	224.483168
67	313	1	16.28427633	2	48	1	1	43.24475033	1.638501376	16.10793146	0	39.44247654	1500	224.483168
67	313.5	1.5	28.06434754	2	48	1	1	43.24475033	1.638501376	16.10793146	0	39.44247654	1500	224.483168
67	314	2	37.41980089	2	48	1	1	43.24475033	1.638501376	16.10793146	0	39.44247654	1500	224.483168
67	315	3	34.68127792	2	48	1	1	43.24475033	1.638501376	16.10793146	0	39.44247654	1500	224.483168
67	316	4	24.06840537	2	48	1	1	43.24475033	1.638501376	16.10793146	0	39.44247654	1500	224.483168
67	318	6	16.98108368	2	48	1	1	43.24475033	1.638501376	16.10793146	0	39.44247654	1500	224.483168
67	320	8	13.50554038	2	48	1	1	43.24475033	1.638501376	16.10793146	0	39.44247654	1500	224.483168
67	324	12	3.010180368	2	48	1	1	43.24475033	1.638501376	16.10793146	0	39.44247654	1500	224.483168
67	336	24	0.100439472	2	48	1	1	43.24475033	1.638501376	16.10793146	0	39.44247654	1500	224.483168
68	144	0	0.115961157	1	40	1	0	49.90646024	1.668479071	17.92731464	0	43.778693	1800	189.2571597
68	144.5	0.5	6.389781029	1	40	1	0	49.90646024	1.668479071	17.92731464	0	43.778693	1800	189.2571597
68	145	1	17.59649967	1	40	1	0	49.90646024	1.668479071	17.92731464	0	43.778693	1800	189.2571597
68	145.5	1.5	18.24333851	1	40	1	0	49.90646024	1.668479071	17.92731464	0	43.778693	1800	189.2571597
68	146	2	22.75989509	1	40	1	0	49.90646024	1.668479071	17.92731464	0	43.778693	1800	189.2571597
68	147	3	25.68224764	1	40	1	0	49.90646024	1.668479071	17.92731464	0	43.778693	1800	189.2571597
68	148	4	24.4272668	1	40	1	0	49.90646024	1.668479071	17.92731464	0	43.778693	1800	189.2571597
68	150	6	16.56678852	1	40	1	0	49.90646024	1.668479071	17.92731464	0	43.778693	1800	189.2571597
68	152	8	9.98815609	1	40	1	0	49.90646024	1.668479071	17.92731464	0	43.778693	1800	189.2571597
68	156	12	3.124580393	1	40	1	0	49.90646024	1.668479071	17.92731464	0	43.778693	1800	189.2571597
68	168	24	0.104267038	1	40	1	0	49.90646024	1.668479071	17.92731464	0	43.778693	1800	189.2571597
68	312	0	0.034763058	2	40	1	0	49.90646024	1.668479071	17.92731464	0	43.778693	1800	203.178385
68	312.5	0.5	4.692192701	2	40	1	0	49.90646024	1.668479071	17.92731464	0	43.778693	1800	203.178385
68	313	1	11.76112969	2	40	1	0	49.90646024	1.668479071	17.92731464	0	43.778693	1800	203.178385
68	313.5	1.5	24.28114201	2	40	1	0	49.90646024	1.668479071	17.92731464	0	43.778693	1800	203.178385
68	314	2	29.82658172	2	40	1	0	49.90646024	1.668479071	17.92731464	0	43.778693	1800	203.178385
68	315	3	28.2247711	2	40	1	0	49.90646024	1.668479071	17.92731464	0	43.778693	1800	203.178385
68	316	4	23.04617933	2	40	1	0	49.90646024	1.668479071	17.92731464	0	43.778693	1800	203.178385
68	318	6	16.05467364	2	40	1	0	49.90646024	1.668479071	17.92731464	0	43.778693	1800	203.178385
68	320	8	15.24878763	2	40	1	0	49.90646024	1.668479071	17.92731464	0	43.778693	1800	203.178385
68	324	12	2.444376304	2	40	1	0	49.90646024	1.668479071	17.92731464	0	43.778693	1800	203.178385
68	336	24	0.037960847	2	40	1	0	49.90646024	1.668479071	17.92731464	0	43.778693	1800	203.178385
69	144	0	0.306450205	1	52	1	0	52.09712104	1.678337045	18.49504376	0	45.1694764	1800	258.2412914
69	144.5	0.5	6.895024055	1	52	1	0	52.09712104	1.678337045	18.49504376	0	45.1694764	1800	258.2412914
69	145	1	31.93491738	1	52	1	0	52.09712104	1.678337045	18.49504376	0	45.1694764	1800	258.2412914
69	145.5	1.5	34.56010562	1	52	1	0	52.09712104	1.678337045	18.49504376	0	45.1694764	1800	258.2412914
69	146	2	26.99090615	1	52	1	0	52.09712104	1.678337045	18.49504376	0	45.1694764	1800	258.2412914
69	147	3	41.62912323	1	52	1	0	52.09712104	1.678337045	18.49504376	0	45.1694764	1800	258.2412914
69	148	4	21.43446199	1	52	1	0	52.09712104	1.678337045	18.49504376	0	45.1694764	1800	258.2412914
69	150	6	21.83032373	1	52	1	0	52.09712104	1.678337045	18.49504376	0	45.1694764	1800	258.2412914
69	152	8	11.52709095	1	52	1	0	52.09712104	1.678337045	18.49504376	0	45.1694764	1800	258.2412914
69	156	12	5.991249572	1	52	1	0	52.09712104	1.678337045	18.49504376	0	45.1694764	1800	258.2412914
69	168	24	0.212290428	1	52	1	0	52.09712104	1.678337045	18.49504376	0	45.1694764	1800	258.2412914
69	312	0	0.088213082	2	52	1	0	52.09712104	1.678337045	18.49504376	0	45.1694764	1800	236.8835831
69	312.5	0.5	11.87220555	2	52	1	0	52.09712104	1.678337045	18.49504376	0	45.1694764	1800	236.8835831
69	313	1	21.93974868	2	52	1	0	52.09712104	1.678337045	18.49504376	0	45.1694764	1800	236.8835831
69	313.5	1.5	31.98605415	2	52	1	0	52.09712104	1.678337045	18.49504376	0	45.1694764	1800	236.8835831
69	314	2	50.45087043	2	52	1	0	52.09712104	1.678337045	18.49504376	0	45.1694764	1800	236.8835831
69	315	3	43.48865067	2	52	1	0	52.09712104	1.678337045	18.49504376	0	45.1694764	1800	236.8835831
69	316	4	19.39858257	2	52	1	0	52.09712104	1.678337045	18.49504376	0	45.1694764	1800	236.8835831
69	318	6	13.69731735	2	52	1	0	52.09712104	1.678337045	18.49504376	0	45.1694764	1800	236.8835831
69	320	8	11.79292765	2	52	1	0	52.09712104	1.678337045	18.49504376	0	45.1694764	1800	236.8835831
69	324	12	3.787476628	2	52	1	0	52.09712104	1.678337045	18.49504376	0	45.1694764	1800	236.8835831
69	336	24	0.07743627	2	52	1	0	52.09712104	1.678337045	18.49504376	0	45.1694764	1800	236.8835831
70	144	0	0.023162979	1	26	1	0	52.16486366	1.678641886	18.51236759	0	45.21222757	1800	331.8447904
70	144.5	0.5	20.32598263	1	26	1	0	52.16486366	1.678641886	18.51236759	0	45.21222757	1800	331.8447904
70	145	1	41.35527571	1	26	1	0	52.16486366	1.678641886	18.51236759	0	45.21222757	1800	331.8447904
70	145.5	1.5	64.01388417	1	26	1	0	52.16486366	1.678641886	18.51236759	0	45.21222757	1800	331.8447904
70	146	2	62.33979588	1	26	1	0	52.16486366	1.678641886	18.51236759	0	45.21222757	1800	331.8447904
70	147	3	60.26792268	1	26	1	0	52.16486366	1.678641886	18.51236759	0	45.21222757	1800	331.8447904
70	148	4	33.9809475	1	26	1	0	52.16486366	1.678641886	18.51236759	0	45.21222757	1800	331.8447904
70	150	6	21.29346036	1	26	1	0	52.16486366	1.678641886	18.51236759	0	45.21222757	1800	331.8447904
70	152	8	13.97262419	1	26	1	0	52.16486366	1.678641886	18.51236759	0	45.21222757	1800	331.8447904
70	156	12	3.300255864	1	26	1	0	52.16486366	1.678641886	18.51236759	0	45.21222757	1800	331.8447904
70	168	24	0.015066222	1	26	1	0	52.16486366	1.678641886	18.51236759	0	45.21222757	1800	331.8447904
70	312	0	0.006895405	2	26	1	0	52.16486366	1.678641886	18.51236759	0	45.21222757	1800	297.1151524
70	312.5	0.5	17.22221293	2	26	1	0	52.16486366	1.678641886	18.51236759	0	45.21222757	1800	297.1151524
70	313	1	32.6387424	2	26	1	0	52.16486366	1.678641886	18.51236759	0	45.21222757	1800	297.1151524
70	313.5	1.5	28.08399946	2	26	1	0	52.16486366	1.678641886	18.51236759	0	45.21222757	1800	297.1151524
70	314	2	40.1691786	2	26	1	0	52.16486366	1.678641886	18.51236759	0	45.21222757	1800	297.1151524
70	315	3	56.07555624	2	26	1	0	52.16486366	1.678641886	18.51236759	0	45.21222757	1800	297.1151524
70	316	4	57.5814231	2	26	1	0	52.16486366	1.678641886	18.51236759	0	45.21222757	1800	297.1151524
70	318	6	20.98483429	2	26	1	0	52.16486366	1.678641886	18.51236759	0	45.21222757	1800	297.1151524
70	320	8	9.192610916	2	26	1	0	52.16486366	1.678641886	18.51236759	0	45.21222757	1800	297.1151524
70	324	12	1.99495202	2	26	1	0	52.16486366	1.678641886	18.51236759	0	45.21222757	1800	297.1151524
70	336	24	0.009876471	2	26	1	0	52.16486366	1.678641886	18.51236759	0	45.21222757	1800	297.1151524
71	144	0	1.062899977	1	41	1	0	54.15888755	1.687614994	19.01616708	0	46.46396123	1800	308.8532737
71	144.5	0.5	0.708255765	1	41	1	0	54.15888755	1.687614994	19.01616708	0	46.46396123	1800	308.8532737
71	145	1	21.29133112	1	41	1	0	54.15888755	1.687614994	19.01616708	0	46.46396123	1800	308.8532737
71	145.5	1.5	20.08152022	1	41	1	0	54.15888755	1.687614994	19.01616708	0	46.46396123	1800	308.8532737
71	146	2	43.15075869	1	41	1	0	54.15888755	1.687614994	19.01616708	0	46.46396123	1800	308.8532737
71	147	3	20.37278619	1	41	1	0	54.15888755	1.687614994	19.01616708	0	46.46396123	1800	308.8532737
71	148	4	34.94585976	1	41	1	0	54.15888755	1.687614994	19.01616708	0	46.46396123	1800	308.8532737
71	150	6	23.16633159	1	41	1	0	54.15888755	1.687614994	19.01616708	0	46.46396123	1800	308.8532737
71	152	8	22.9748468	1	41	1	0	54.15888755	1.687614994	19.01616708	0	46.46396123	1800	308.8532737
71	156	12	7.974907102	1	41	1	0	54.15888755	1.687614994	19.01616708	0	46.46396123	1800	308.8532737
71	168	24	0.555981644	1	41	1	0	54.15888755	1.687614994	19.01616708	0	46.46396123	1800	308.8532737
71	312	0	0.481851164	2	41	1	0	54.15888755	1.687614994	19.01616708	0	46.46396123	1800	228.9832373
71	312.5	0.5	0.347010583	2	41	1	0	54.15888755	1.687614994	19.01616708	0	46.46396123	1800	228.9832373
71	313	1	20.57959395	2	41	1	0	54.15888755	1.687614994	19.01616708	0	46.46396123	1800	228.9832373
71	313.5	1.5	38.62501023	2	41	1	0	54.15888755	1.687614994	19.01616708	0	46.46396123	1800	228.9832373
71	314	2	26.94236622	2	41	1	0	54.15888755	1.687614994	19.01616708	0	46.46396123	1800	228.9832373
71	315	3	24.74441978	2	41	1	0	54.15888755	1.687614994	19.01616708	0	46.46396123	1800	228.9832373
71	316	4	31.18383963	2	41	1	0	54.15888755	1.687614994	19.01616708	0	46.46396123	1800	228.9832373
71	318	6	19.08113213	2	41	1	0	54.15888755	1.687614994	19.01616708	0	46.46396123	1800	228.9832373
71	320	8	10.44162269	2	41	1	0	54.15888755	1.687614994	19.01616708	0	46.46396123	1800	228.9832373
71	324	12	4.537607996	2	41	1	0	54.15888755	1.687614994	19.01616708	0	46.46396123	1800	228.9832373
71	336	24	0.262002823	2	41	1	0	54.15888755	1.687614994	19.01616708	0	46.46396123	1800	228.9832373
72	144	0	0.003063185	1	40	1	1	66.92286763	1.745052904	21.97644023	0	54.202951	2400	184.7568983
72	144.5	0.5	0.693919028	1	40	1	1	66.92286763	1.745052904	21.97644023	0	54.202951	2400	184.7568983
72	145	1	16.40850832	1	40	1	1	66.92286763	1.745052904	21.97644023	0	54.202951	2400	184.7568983
72	145.5	1.5	34.32932688	1	40	1	1	66.92286763	1.745052904	21.97644023	0	54.202951	2400	184.7568983
72	146	2	32.59308013	1	40	1	1	66.92286763	1.745052904	21.97644023	0	54.202951	2400	184.7568983
72	147	3	37.25551546	1	40	1	1	66.92286763	1.745052904	21.97644023	0	54.202951	2400	184.7568983
72	148	4	26.41415392	1	40	1	1	66.92286763	1.745052904	21.97644023	0	54.202951	2400	184.7568983
72	150	6	11.68726748	1	40	1	1	66.92286763	1.745052904	21.97644023	0	54.202951	2400	184.7568983
72	152	8	7.253615252	1	40	1	1	66.92286763	1.745052904	21.97644023	0	54.202951	2400	184.7568983
72	156	12	1.569645818	1	40	1	1	66.92286763	1.745052904	21.97644023	0	54.202951	2400	184.7568983
72	168	24	0.004358619	1	40	1	1	66.92286763	1.745052904	21.97644023	0	54.202951	2400	184.7568983
72	312	0	0.000670894	2	40	1	1	66.92286763	1.745052904	21.97644023	0	54.202951	2400	164.375815
72	312.5	0.5	1.012811371	2	40	1	1	66.92286763	1.745052904	21.97644023	0	54.202951	2400	164.375815
72	313	1	17.1998386	2	40	1	1	66.92286763	1.745052904	21.97644023	0	54.202951	2400	164.375815
72	313.5	1.5	39.00149583	2	40	1	1	66.92286763	1.745052904	21.97644023	0	54.202951	2400	164.375815
72	314	2	24.18904876	2	40	1	1	66.92286763	1.745052904	21.97644023	0	54.202951	2400	164.375815
72	315	3	22.05633804	2	40	1	1	66.92286763	1.745052904	21.97644023	0	54.202951	2400	164.375815
72	316	4	25.78260398	2	40	1	1	66.92286763	1.745052904	21.97644023	0	54.202951	2400	164.375815
72	318	6	15.31449859	2	40	1	1	66.92286763	1.745052904	21.97644023	0	54.202951	2400	164.375815
72	320	8	6.357911863	2	40	1	1	66.92286763	1.745052904	21.97644023	0	54.202951	2400	164.375815
72	324	12	0.898480748	2	40	1	1	66.92286763	1.745052904	21.97644023	0	54.202951	2400	164.375815
72	336	24	0.000994172	2	40	1	1	66.92286763	1.745052904	21.97644023	0	54.202951	2400	164.375815
73	144	0	0.021905884	1	32	0	1	46.07913577	1.595034531	18.11190561	0	32.36897704	1800	394.2393409
73	144.5	0.5	0.024246088	1	32	0	1	46.07913577	1.595034531	18.11190561	0	32.36897704	1800	394.2393409
73	145	1	40.47562739	1	32	0	1	46.07913577	1.595034531	18.11190561	0	32.36897704	1800	394.2393409
73	145.5	1.5	55.8908119	1	32	0	1	46.07913577	1.595034531	18.11190561	0	32.36897704	1800	394.2393409
73	146	2	65.22872895	1	32	0	1	46.07913577	1.595034531	18.11190561	0	32.36897704	1800	394.2393409
73	147	3	40.44730436	1	32	0	1	46.07913577	1.595034531	18.11190561	0	32.36897704	1800	394.2393409
73	148	4	41.28503146	1	32	0	1	46.07913577	1.595034531	18.11190561	0	32.36897704	1800	394.2393409
73	150	6	43.61058953	1	32	0	1	46.07913577	1.595034531	18.11190561	0	32.36897704	1800	394.2393409
73	152	8	19.06778001	1	32	0	1	46.07913577	1.595034531	18.11190561	0	32.36897704	1800	394.2393409
73	156	12	6.278932613	1	32	0	1	46.07913577	1.595034531	18.11190561	0	32.36897704	1800	394.2393409
73	168	24	0.014357253	1	32	0	1	46.07913577	1.595034531	18.11190561	0	32.36897704	1800	394.2393409
73	312	0	0.005830806	2	32	0	1	46.07913577	1.595034531	18.11190561	0	32.36897704	1800	344.8637792
73	312.5	0.5	0.014394631	2	32	0	1	46.07913577	1.595034531	18.11190561	0	32.36897704	1800	344.8637792
73	313	1	38.74493354	2	32	0	1	46.07913577	1.595034531	18.11190561	0	32.36897704	1800	344.8637792
73	313.5	1.5	51.56277513	2	32	0	1	46.07913577	1.595034531	18.11190561	0	32.36897704	1800	344.8637792
73	314	2	77.53271684	2	32	0	1	46.07913577	1.595034531	18.11190561	0	32.36897704	1800	344.8637792
73	315	3	49.64511515	2	32	0	1	46.07913577	1.595034531	18.11190561	0	32.36897704	1800	344.8637792
73	316	4	39.45260192	2	32	0	1	46.07913577	1.595034531	18.11190561	0	32.36897704	1800	344.8637792
73	318	6	36.15083332	2	32	0	1	46.07913577	1.595034531	18.11190561	0	32.36897704	1800	344.8637792
73	320	8	12.03356706	2	32	0	1	46.07913577	1.595034531	18.11190561	0	32.36897704	1800	344.8637792
73	324	12	3.036179556	2	32	0	1	46.07913577	1.595034531	18.11190561	0	32.36897704	1800	344.8637792
73	336	24	0.005984994	2	32	0	1	46.07913577	1.595034531	18.11190561	0	32.36897704	1800	344.8637792
74	144	0	0.364401135	1	37	0	0	60.80215161	1.620063658	23.16619931	0	38.96604764	1950	452.1844583
74	144.5	0.5	0.899973464	1	37	0	0	60.80215161	1.620063658	23.16619931	0	38.96604764	1950	452.1844583
74	145	1	16.31524587	1	37	0	0	60.80215161	1.620063658	23.16619931	0	38.96604764	1950	452.1844583
74	145.5	1.5	21.2551666	1	37	0	0	60.80215161	1.620063658	23.16619931	0	38.96604764	1950	452.1844583
74	146	2	59.02729712	1	37	0	0	60.80215161	1.620063658	23.16619931	0	38.96604764	1950	452.1844583
74	147	3	45.26798275	1	37	0	0	60.80215161	1.620063658	23.16619931	0	38.96604764	1950	452.1844583
74	148	4	48.09604744	1	37	0	0	60.80215161	1.620063658	23.16619931	0	38.96604764	1950	452.1844583
74	150	6	41.98028066	1	37	0	0	60.80215161	1.620063658	23.16619931	0	38.96604764	1950	452.1844583
74	152	8	25.15105892	1	37	0	0	60.80215161	1.620063658	23.16619931	0	38.96604764	1950	452.1844583
74	156	12	13.56645226	1	37	0	0	60.80215161	1.620063658	23.16619931	0	38.96604764	1950	452.1844583
74	168	24	0.538380349	1	37	0	0	60.80215161	1.620063658	23.16619931	0	38.96604764	1950	452.1844583
74	312	0	0.151889803	2	37	0	0	60.80215161	1.620063658	23.16619931	0	38.96604764	1950	385.5413282
74	312.5	0.5	0.427098762	2	37	0	0	60.80215161	1.620063658	23.16619931	0	38.96604764	1950	385.5413282
74	313	1	14.78776279	2	37	0	0	60.80215161	1.620063658	23.16619931	0	38.96604764	1950	385.5413282
74	313.5	1.5	25.36321764	2	37	0	0	60.80215161	1.620063658	23.16619931	0	38.96604764	1950	385.5413282
74	314	2	27.81012047	2	37	0	0	60.80215161	1.620063658	23.16619931	0	38.96604764	1950	385.5413282
74	315	3	56.61081247	2	37	0	0	60.80215161	1.620063658	23.16619931	0	38.96604764	1950	385.5413282
74	316	4	43.28040534	2	37	0	0	60.80215161	1.620063658	23.16619931	0	38.96604764	1950	385.5413282
74	318	6	44.06209989	2	37	0	0	60.80215161	1.620063658	23.16619931	0	38.96604764	1950	385.5413282
74	320	8	23.0623173	2	37	0	0	60.80215161	1.620063658	23.16619931	0	38.96604764	1950	385.5413282
74	324	12	8.062309065	2	37	0	0	60.80215161	1.620063658	23.16619931	0	38.96604764	1950	385.5413282
74	336	24	0.169280191	2	37	0	0	60.80215161	1.620063658	23.16619931	0	38.96604764	1950	385.5413282
75	144	0	0.041266675	1	33	1	0	61.06053189	1.718672394	20.67161372	0	50.70355024	2400	265.7884788
75	144.5	0.5	0.087440213	1	33	1	0	61.06053189	1.718672394	20.67161372	0	50.70355024	2400	265.7884788
75	145	1	13.70965049	1	33	1	0	61.06053189	1.718672394	20.67161372	0	50.70355024	2400	265.7884788
75	145.5	1.5	29.50323741	1	33	1	0	61.06053189	1.718672394	20.67161372	0	50.70355024	2400	265.7884788
75	146	2	23.01163598	1	33	1	0	61.06053189	1.718672394	20.67161372	0	50.70355024	2400	265.7884788
75	147	3	43.97406375	1	33	1	0	61.06053189	1.718672394	20.67161372	0	50.70355024	2400	265.7884788
75	148	4	25.05065563	1	33	1	0	61.06053189	1.718672394	20.67161372	0	50.70355024	2400	265.7884788
75	150	6	22.30475758	1	33	1	0	61.06053189	1.718672394	20.67161372	0	50.70355024	2400	265.7884788
75	152	8	20.02336817	1	33	1	0	61.06053189	1.718672394	20.67161372	0	50.70355024	2400	265.7884788
75	156	12	5.033421643	1	33	1	0	61.06053189	1.718672394	20.67161372	0	50.70355024	2400	265.7884788
75	168	24	0.062038507	1	33	1	0	61.06053189	1.718672394	20.67161372	0	50.70355024	2400	265.7884788
75	312	0	0.013735109	2	33	1	0	61.06053189	1.718672394	20.67161372	0	50.70355024	2400	285.6890543
75	312.5	0.5	0.063634468	2	33	1	0	61.06053189	1.718672394	20.67161372	0	50.70355024	2400	285.6890543
75	313	1	21.37452944	2	33	1	0	61.06053189	1.718672394	20.67161372	0	50.70355024	2400	285.6890543
75	313.5	1.5	20.3137907	2	33	1	0	61.06053189	1.718672394	20.67161372	0	50.70355024	2400	285.6890543
75	314	2	45.05572243	2	33	1	0	61.06053189	1.718672394	20.67161372	0	50.70355024	2400	285.6890543
75	315	3	40.15311414	2	33	1	0	61.06053189	1.718672394	20.67161372	0	50.70355024	2400	285.6890543
75	316	4	41.49612295	2	33	1	0	61.06053189	1.718672394	20.67161372	0	50.70355024	2400	285.6890543
75	318	6	24.72215982	2	33	1	0	61.06053189	1.718672394	20.67161372	0	50.70355024	2400	285.6890543
75	320	8	15.23202318	2	33	1	0	61.06053189	1.718672394	20.67161372	0	50.70355024	2400	285.6890543
75	324	12	4.174522581	2	33	1	0	61.06053189	1.718672394	20.67161372	0	50.70355024	2400	285.6890543
75	336	24	0.013997172	2	33	1	0	61.06053189	1.718672394	20.67161372	0	50.70355024	2400	285.6890543
76	144	0	0.551816343	1	42	1	1	73.60271531	1.775112219	23.35835258	0	58.09026771	3000	481.4370406
76	144.5	0.5	42.09799016	1	42	1	1	73.60271531	1.775112219	23.35835258	0	58.09026771	3000	481.4370406
76	145	1	93.80329656	1	42	1	1	73.60271531	1.775112219	23.35835258	0	58.09026771	3000	481.4370406
76	145.5	1.5	51.90421496	1	42	1	1	73.60271531	1.775112219	23.35835258	0	58.09026771	3000	481.4370406
76	146	2	98.61269442	1	42	1	1	73.60271531	1.775112219	23.35835258	0	58.09026771	3000	481.4370406
76	147	3	48.1875168	1	42	1	1	73.60271531	1.775112219	23.35835258	0	58.09026771	3000	481.4370406
76	148	4	42.1907077	1	42	1	1	73.60271531	1.775112219	23.35835258	0	58.09026771	3000	481.4370406
76	150	6	31.59819504	1	42	1	1	73.60271531	1.775112219	23.35835258	0	58.09026771	3000	481.4370406
76	152	8	19.9015974	1	42	1	1	73.60271531	1.775112219	23.35835258	0	58.09026771	3000	481.4370406
76	156	12	9.713338072	1	42	1	1	73.60271531	1.775112219	23.35835258	0	58.09026771	3000	481.4370406
76	168	24	0.225891609	1	42	1	1	73.60271531	1.775112219	23.35835258	0	58.09026771	3000	481.4370406
76	312	0	0.088672985	2	42	1	1	73.60271531	1.775112219	23.35835258	0	58.09026771	3000	454.7156456
76	312.5	0.5	37.93597992	2	42	1	1	73.60271531	1.775112219	23.35835258	0	58.09026771	3000	454.7156456
76	313	1	99.00793515	2	42	1	1	73.60271531	1.775112219	23.35835258	0	58.09026771	3000	454.7156456
76	313.5	1.5	71.75804688	2	42	1	1	73.60271531	1.775112219	23.35835258	0	58.09026771	3000	454.7156456
76	314	2	53.84987057	2	42	1	1	73.60271531	1.775112219	23.35835258	0	58.09026771	3000	454.7156456
76	315	3	57.05410339	2	42	1	1	73.60271531	1.775112219	23.35835258	0	58.09026771	3000	454.7156456
76	316	4	79.46367508	2	42	1	1	73.60271531	1.775112219	23.35835258	0	58.09026771	3000	454.7156456
76	318	6	28.46855088	2	42	1	1	73.60271531	1.775112219	23.35835258	0	58.09026771	3000	454.7156456
76	320	8	13.43012073	2	42	1	1	73.60271531	1.775112219	23.35835258	0	58.09026771	3000	454.7156456
76	324	12	4.516782933	2	42	1	1	73.60271531	1.775112219	23.35835258	0	58.09026771	3000	454.7156456
76	336	24	0.057291672	2	42	1	1	73.60271531	1.775112219	23.35835258	0	58.09026771	3000	454.7156456
77	144	0	0.033823481	1	38	0	1	40.63310148	1.585776273	16.15831767	0	29.75673537	1650	295.2491563
77	144.5	0.5	0.871438486	1	38	0	1	40.63310148	1.585776273	16.15831767	0	29.75673537	1650	295.2491563
77	145	1	33.00635108	1	38	0	1	40.63310148	1.585776273	16.15831767	0	29.75673537	1650	295.2491563
77	145.5	1.5	74.97089713	1	38	0	1	40.63310148	1.585776273	16.15831767	0	29.75673537	1650	295.2491563
77	146	2	54.93221662	1	38	0	1	40.63310148	1.585776273	16.15831767	0	29.75673537	1650	295.2491563
77	147	3	48.40000902	1	38	0	1	40.63310148	1.585776273	16.15831767	0	29.75673537	1650	295.2491563
77	148	4	45.84196784	1	38	0	1	40.63310148	1.585776273	16.15831767	0	29.75673537	1650	295.2491563
77	150	6	16.37244928	1	38	0	1	40.63310148	1.585776273	16.15831767	0	29.75673537	1650	295.2491563
77	152	8	11.39642831	1	38	0	1	40.63310148	1.585776273	16.15831767	0	29.75673537	1650	295.2491563
77	156	12	1.924930763	1	38	0	1	40.63310148	1.585776273	16.15831767	0	29.75673537	1650	295.2491563
77	168	24	0.020100713	1	38	0	1	40.63310148	1.585776273	16.15831767	0	29.75673537	1650	295.2491563
77	312	0	0.009958787	2	38	0	1	40.63310148	1.585776273	16.15831767	0	29.75673537	1650	312.5818001
77	312.5	0.5	0.713416413	2	38	0	1	40.63310148	1.585776273	16.15831767	0	29.75673537	1650	312.5818001
77	313	1	35.05786563	2	38	0	1	40.63310148	1.585776273	16.15831767	0	29.75673537	1650	312.5818001
77	313.5	1.5	87.90880761	2	38	0	1	40.63310148	1.585776273	16.15831767	0	29.75673537	1650	312.5818001
77	314	2	57.52387045	2	38	0	1	40.63310148	1.585776273	16.15831767	0	29.75673537	1650	312.5818001
77	315	3	42.27094624	2	38	0	1	40.63310148	1.585776273	16.15831767	0	29.75673537	1650	312.5818001
77	316	4	41.80433323	2	38	0	1	40.63310148	1.585776273	16.15831767	0	29.75673537	1650	312.5818001
77	318	6	27.96070132	2	38	0	1	40.63310148	1.585776273	16.15831767	0	29.75673537	1650	312.5818001
77	320	8	11.71300778	2	38	0	1	40.63310148	1.585776273	16.15831767	0	29.75673537	1650	312.5818001
77	324	12	1.440053117	2	38	0	1	40.63310148	1.585776273	16.15831767	0	29.75673537	1650	312.5818001
77	336	24	0.006344291	2	38	0	1	40.63310148	1.585776273	16.15831767	0	29.75673537	1650	312.5818001
78	144	0	0.259240261	1	41	1	0	61.68445446	1.721480045	20.81477604	0	51.08020072	2400	356.6643748
78	144.5	0.5	29.1863169	1	41	1	0	61.68445446	1.721480045	20.81477604	0	51.08020072	2400	356.6643748
78	145	1	25.13345934	1	41	1	0	61.68445446	1.721480045	20.81477604	0	51.08020072	2400	356.6643748
78	145.5	1.5	45.82363472	1	41	1	0	61.68445446	1.721480045	20.81477604	0	51.08020072	2400	356.6643748
78	146	2	51.26457665	1	41	1	0	61.68445446	1.721480045	20.81477604	0	51.08020072	2400	356.6643748
78	147	3	52.01332834	1	41	1	0	61.68445446	1.721480045	20.81477604	0	51.08020072	2400	356.6643748
78	148	4	31.64246349	1	41	1	0	61.68445446	1.721480045	20.81477604	0	51.08020072	2400	356.6643748
78	150	6	26.40887162	1	41	1	0	61.68445446	1.721480045	20.81477604	0	51.08020072	2400	356.6643748
78	152	8	20.2428167	1	41	1	0	61.68445446	1.721480045	20.81477604	0	51.08020072	2400	356.6643748
78	156	12	6.711349175	1	41	1	0	61.68445446	1.721480045	20.81477604	0	51.08020072	2400	356.6643748
78	168	24	0.227569407	1	41	1	0	61.68445446	1.721480045	20.81477604	0	51.08020072	2400	356.6643748
78	312	0	0.114143369	2	41	1	0	61.68445446	1.721480045	20.81477604	0	51.08020072	2400	304.8631406
78	312.5	0.5	27.08824852	2	41	1	0	61.68445446	1.721480045	20.81477604	0	51.08020072	2400	304.8631406
78	313	1	43.94329268	2	41	1	0	61.68445446	1.721480045	20.81477604	0	51.08020072	2400	304.8631406
78	313.5	1.5	56.33409799	2	41	1	0	61.68445446	1.721480045	20.81477604	0	51.08020072	2400	304.8631406
78	314	2	43.75036694	2	41	1	0	61.68445446	1.721480045	20.81477604	0	51.08020072	2400	304.8631406
78	315	3	23.79320415	2	41	1	0	61.68445446	1.721480045	20.81477604	0	51.08020072	2400	304.8631406
78	316	4	38.73331181	2	41	1	0	61.68445446	1.721480045	20.81477604	0	51.08020072	2400	304.8631406
78	318	6	23.86469094	2	41	1	0	61.68445446	1.721480045	20.81477604	0	51.08020072	2400	304.8631406
78	320	8	14.41832548	2	41	1	0	61.68445446	1.721480045	20.81477604	0	51.08020072	2400	304.8631406
78	324	12	4.363611325	2	41	1	0	61.68445446	1.721480045	20.81477604	0	51.08020072	2400	304.8631406
78	336	24	0.092098189	2	41	1	0	61.68445446	1.721480045	20.81477604	0	51.08020072	2400	304.8631406
79	144	0	0.136408666	1	39	1	0	49.21709548	1.66537693	17.74560835	0	43.33762416	1950	326.1720355
79	144.5	0.5	12.23499147	1	39	1	0	49.21709548	1.66537693	17.74560835	0	43.33762416	1950	326.1720355
79	145	1	38.6520572	1	39	1	0	49.21709548	1.66537693	17.74560835	0	43.33762416	1950	326.1720355
79	145.5	1.5	48.27433244	1	39	1	0	49.21709548	1.66537693	17.74560835	0	43.33762416	1950	326.1720355
79	146	2	44.55836933	1	39	1	0	49.21709548	1.66537693	17.74560835	0	43.33762416	1950	326.1720355
79	147	3	49.20031372	1	39	1	0	49.21709548	1.66537693	17.74560835	0	43.33762416	1950	326.1720355
79	148	4	34.67780996	1	39	1	0	49.21709548	1.66537693	17.74560835	0	43.33762416	1950	326.1720355
79	150	6	19.77661146	1	39	1	0	49.21709548	1.66537693	17.74560835	0	43.33762416	1950	326.1720355
79	152	8	15.18943317	1	39	1	0	49.21709548	1.66537693	17.74560835	0	43.33762416	1950	326.1720355
79	156	12	7.035016247	1	39	1	0	49.21709548	1.66537693	17.74560835	0	43.33762416	1950	326.1720355
79	168	24	0.086630789	1	39	1	0	49.21709548	1.66537693	17.74560835	0	43.33762416	1950	326.1720355
79	312	0	0.034600055	2	39	1	0	49.21709548	1.66537693	17.74560835	0	43.33762416	1950	311.3259354
79	312.5	0.5	9.949278142	2	39	1	0	49.21709548	1.66537693	17.74560835	0	43.33762416	1950	311.3259354
79	313	1	37.06599602	2	39	1	0	49.21709548	1.66537693	17.74560835	0	43.33762416	1950	311.3259354
79	313.5	1.5	52.57811665	2	39	1	0	49.21709548	1.66537693	17.74560835	0	43.33762416	1950	311.3259354
79	314	2	47.26641495	2	39	1	0	49.21709548	1.66537693	17.74560835	0	43.33762416	1950	311.3259354
79	315	3	48.15861296	2	39	1	0	49.21709548	1.66537693	17.74560835	0	43.33762416	1950	311.3259354
79	316	4	42.21180832	2	39	1	0	49.21709548	1.66537693	17.74560835	0	43.33762416	1950	311.3259354
79	318	6	22.76444753	2	39	1	0	49.21709548	1.66537693	17.74560835	0	43.33762416	1950	311.3259354
79	320	8	13.59633131	2	39	1	0	49.21709548	1.66537693	17.74560835	0	43.33762416	1950	311.3259354
79	324	12	3.506786181	2	39	1	0	49.21709548	1.66537693	17.74560835	0	43.33762416	1950	311.3259354
79	336	24	0.037045811	2	39	1	0	49.21709548	1.66537693	17.74560835	0	43.33762416	1950	311.3259354
80	144	0	13.24738269	1	42	0	0	75.23605532	1.644601294	27.81664588	0	44.93384537	3000	1466.099435
80	144.5	0.5	26.8401795	1	42	0	0	75.23605532	1.644601294	27.81664588	0	44.93384537	3000	1466.099435
80	145	1	96.26453743	1	42	0	0	75.23605532	1.644601294	27.81664588	0	44.93384537	3000	1466.099435
80	145.5	1.5	90.17029057	1	42	0	0	75.23605532	1.644601294	27.81664588	0	44.93384537	3000	1466.099435
80	146	2	116.1055859	1	42	0	0	75.23605532	1.644601294	27.81664588	0	44.93384537	3000	1466.099435
80	147	3	151.1843571	1	42	0	0	75.23605532	1.644601294	27.81664588	0	44.93384537	3000	1466.099435
80	148	4	83.64653467	1	42	0	0	75.23605532	1.644601294	27.81664588	0	44.93384537	3000	1466.099435
80	150	6	89.99013021	1	42	0	0	75.23605532	1.644601294	27.81664588	0	44.93384537	3000	1466.099435
80	152	8	89.0590827	1	42	0	0	75.23605532	1.644601294	27.81664588	0	44.93384537	3000	1466.099435
80	156	12	61.01379585	1	42	0	0	75.23605532	1.644601294	27.81664588	0	44.93384537	3000	1466.099435
80	168	24	9.524810254	1	42	0	0	75.23605532	1.644601294	27.81664588	0	44.93384537	3000	1466.099435
80	312	0	2.668455925	2	42	0	0	75.23605532	1.644601294	27.81664588	0	44.93384537	3000	1263.808403
80	312.5	0.5	8.562566757	2	42	0	0	75.23605532	1.644601294	27.81664588	0	44.93384537	3000	1263.808403
80	313	1	58.13686662	2	42	0	0	75.23605532	1.644601294	27.81664588	0	44.93384537	3000	1263.808403
80	313.5	1.5	105.2459508	2	42	0	0	75.23605532	1.644601294	27.81664588	0	44.93384537	3000	1263.808403
80	314	2	127.0270429	2	42	0	0	75.23605532	1.644601294	27.81664588	0	44.93384537	3000	1263.808403
80	315	3	133.3663696	2	42	0	0	75.23605532	1.644601294	27.81664588	0	44.93384537	3000	1263.808403
80	316	4	94.60402285	2	42	0	0	75.23605532	1.644601294	27.81664588	0	44.93384537	3000	1263.808403
80	318	6	86.54807155	2	42	0	0	75.23605532	1.644601294	27.81664588	0	44.93384537	3000	1263.808403
80	320	8	56.13727329	2	42	0	0	75.23605532	1.644601294	27.81664588	0	44.93384537	3000	1263.808403
80	324	12	55.80145811	2	42	0	0	75.23605532	1.644601294	27.81664588	0	44.93384537	3000	1263.808403
80	336	24	3.117713872	2	42	0	0	75.23605532	1.644601294	27.81664588	0	44.93384537	3000	1263.808403
81	144	0	0.548038357	1	40	1	0	49.49855661	1.666643505	17.81997567	0	43.51791009	1950	360.4665557
81	144.5	0.5	24.99310533	1	40	1	0	49.49855661	1.666643505	17.81997567	0	43.51791009	1950	360.4665557
81	145	1	44.71012562	1	40	1	0	49.49855661	1.666643505	17.81997567	0	43.51791009	1950	360.4665557
81	145.5	1.5	46.1547555	1	40	1	0	49.49855661	1.666643505	17.81997567	0	43.51791009	1950	360.4665557
81	146	2	57.04839827	1	40	1	0	49.49855661	1.666643505	17.81997567	0	43.51791009	1950	360.4665557
81	147	3	54.44548904	1	40	1	0	49.49855661	1.666643505	17.81997567	0	43.51791009	1950	360.4665557
81	148	4	34.54282988	1	40	1	0	49.49855661	1.666643505	17.81997567	0	43.51791009	1950	360.4665557
81	150	6	29.55934685	1	40	1	0	49.49855661	1.666643505	17.81997567	0	43.51791009	1950	360.4665557
81	152	8	17.29642789	1	40	1	0	49.49855661	1.666643505	17.81997567	0	43.51791009	1950	360.4665557
81	156	12	4.979851145	1	40	1	0	49.49855661	1.666643505	17.81997567	0	43.51791009	1950	360.4665557
81	168	24	0.41795563	1	40	1	0	49.49855661	1.666643505	17.81997567	0	43.51791009	1950	360.4665557
81	312	0	0.205399175	2	40	1	0	49.49855661	1.666643505	17.81997567	0	43.51791009	1950	347.4308214
81	312.5	0.5	31.50669302	2	40	1	0	49.49855661	1.666643505	17.81997567	0	43.51791009	1950	347.4308214
81	313	1	40.47158002	2	40	1	0	49.49855661	1.666643505	17.81997567	0	43.51791009	1950	347.4308214
81	313.5	1.5	51.83678332	2	40	1	0	49.49855661	1.666643505	17.81997567	0	43.51791009	1950	347.4308214
81	314	2	54.58177304	2	40	1	0	49.49855661	1.666643505	17.81997567	0	43.51791009	1950	347.4308214
81	315	3	38.39779361	2	40	1	0	49.49855661	1.666643505	17.81997567	0	43.51791009	1950	347.4308214
81	316	4	36.78536221	2	40	1	0	49.49855661	1.666643505	17.81997567	0	43.51791009	1950	347.4308214
81	318	6	27.39608171	2	40	1	0	49.49855661	1.666643505	17.81997567	0	43.51791009	1950	347.4308214
81	320	8	16.93021677	2	40	1	0	49.49855661	1.666643505	17.81997567	0	43.51791009	1950	347.4308214
81	324	12	5.511848236	2	40	1	0	49.49855661	1.666643505	17.81997567	0	43.51791009	1950	347.4308214
81	336	24	0.213696178	2	40	1	0	49.49855661	1.666643505	17.81997567	0	43.51791009	1950	347.4308214
82	144	0	3.831284019	1	29	1	0	56.67406893	1.69893331	19.63503732	0	48.025125	2400	583.5712175
82	144.5	0.5	14.25061409	1	29	1	0	56.67406893	1.69893331	19.63503732	0	48.025125	2400	583.5712175
82	145	1	25.66427636	1	29	1	0	56.67406893	1.69893331	19.63503732	0	48.025125	2400	583.5712175
82	145.5	1.5	59.04500797	1	29	1	0	56.67406893	1.69893331	19.63503732	0	48.025125	2400	583.5712175
82	146	2	37.44225951	1	29	1	0	56.67406893	1.69893331	19.63503732	0	48.025125	2400	583.5712175
82	147	3	43.66732016	1	29	1	0	56.67406893	1.69893331	19.63503732	0	48.025125	2400	583.5712175
82	148	4	44.67883949	1	29	1	0	56.67406893	1.69893331	19.63503732	0	48.025125	2400	583.5712175
82	150	6	37.15877694	1	29	1	0	56.67406893	1.69893331	19.63503732	0	48.025125	2400	583.5712175
82	152	8	34.6951532	1	29	1	0	56.67406893	1.69893331	19.63503732	0	48.025125	2400	583.5712175
82	156	12	24.12623892	1	29	1	0	56.67406893	1.69893331	19.63503732	0	48.025125	2400	583.5712175
82	168	24	3.825541401	1	29	1	0	56.67406893	1.69893331	19.63503732	0	48.025125	2400	583.5712175
82	312	0	1.699136193	2	29	1	0	56.67406893	1.69893331	19.63503732	0	48.025125	2400	551.0624146
82	312.5	0.5	10.12492292	2	29	1	0	56.67406893	1.69893331	19.63503732	0	48.025125	2400	551.0624146
82	313	1	27.34407858	2	29	1	0	56.67406893	1.69893331	19.63503732	0	48.025125	2400	551.0624146
82	313.5	1.5	31.78517544	2	29	1	0	56.67406893	1.69893331	19.63503732	0	48.025125	2400	551.0624146
82	314	2	47.79877445	2	29	1	0	56.67406893	1.69893331	19.63503732	0	48.025125	2400	551.0624146
82	315	3	52.97393499	2	29	1	0	56.67406893	1.69893331	19.63503732	0	48.025125	2400	551.0624146
82	316	4	37.68642688	2	29	1	0	56.67406893	1.69893331	19.63503732	0	48.025125	2400	551.0624146
82	318	6	30.15045457	2	29	1	0	56.67406893	1.69893331	19.63503732	0	48.025125	2400	551.0624146
82	320	8	34.26416309	2	29	1	0	56.67406893	1.69893331	19.63503732	0	48.025125	2400	551.0624146
82	324	12	24.64071115	2	29	1	0	56.67406893	1.69893331	19.63503732	0	48.025125	2400	551.0624146
82	336	24	1.739799715	2	29	1	0	56.67406893	1.69893331	19.63503732	0	48.025125	2400	551.0624146
83	144	0	0.200387958	1	56	1	0	64.65349643	1.734840734	21.48190515	0	52.85859958	2700	633.5255558
83	144.5	0.5	4.122253583	1	56	1	0	64.65349643	1.734840734	21.48190515	0	52.85859958	2700	633.5255558
83	145	1	52.07057448	1	56	1	0	64.65349643	1.734840734	21.48190515	0	52.85859958	2700	633.5255558
83	145.5	1.5	66.92683448	1	56	1	0	64.65349643	1.734840734	21.48190515	0	52.85859958	2700	633.5255558
83	146	2	77.9213512	1	56	1	0	64.65349643	1.734840734	21.48190515	0	52.85859958	2700	633.5255558
83	147	3	57.88162635	1	56	1	0	64.65349643	1.734840734	21.48190515	0	52.85859958	2700	633.5255558
83	148	4	66.68633104	1	56	1	0	64.65349643	1.734840734	21.48190515	0	52.85859958	2700	633.5255558
83	150	6	48.28881692	1	56	1	0	64.65349643	1.734840734	21.48190515	0	52.85859958	2700	633.5255558
83	152	8	28.54551983	1	56	1	0	64.65349643	1.734840734	21.48190515	0	52.85859958	2700	633.5255558
83	156	12	21.44303749	1	56	1	0	64.65349643	1.734840734	21.48190515	0	52.85859958	2700	633.5255558
83	168	24	0.300832996	1	56	1	0	64.65349643	1.734840734	21.48190515	0	52.85859958	2700	633.5255558
83	312	0	0.065539648	2	56	1	0	64.65349643	1.734840734	21.48190515	0	52.85859958	2700	477.9586448
83	312.5	0.5	2.828368377	2	56	1	0	64.65349643	1.734840734	21.48190515	0	52.85859958	2700	477.9586448
83	313	1	36.47036453	2	56	1	0	64.65349643	1.734840734	21.48190515	0	52.85859958	2700	477.9586448
83	313.5	1.5	23.3383983	2	56	1	0	64.65349643	1.734840734	21.48190515	0	52.85859958	2700	477.9586448
83	314	2	76.6155455	2	56	1	0	64.65349643	1.734840734	21.48190515	0	52.85859958	2700	477.9586448
83	315	3	59.8654773	2	56	1	0	64.65349643	1.734840734	21.48190515	0	52.85859958	2700	477.9586448
83	316	4	45.20013168	2	56	1	0	64.65349643	1.734840734	21.48190515	0	52.85859958	2700	477.9586448
83	318	6	39.83715422	2	56	1	0	64.65349643	1.734840734	21.48190515	0	52.85859958	2700	477.9586448
83	320	8	31.1557868	2	56	1	0	64.65349643	1.734840734	21.48190515	0	52.85859958	2700	477.9586448
83	324	12	11.0099565	2	56	1	0	64.65349643	1.734840734	21.48190515	0	52.85859958	2700	477.9586448
83	336	24	0.045839918	2	56	1	0	64.65349643	1.734840734	21.48190515	0	52.85859958	2700	477.9586448
