# Supplementary material for: Machine Learning and Pharmacometrics for Prediction of Pharmacokinetic Data: Differences, Similarities and Challenges Illustrated with Rifampicin
Source: Pharmaceutics. 2022 Jul 22;14(8):1530. doi: 10.3390/pharmaceutics14081530 (PMC9330804; doi:10.3390/pharmaceutics14081530)
Supplement: Supplementary file 1 [file pharmaceutics-14-01530-s001.zip › Text S2. R code/Longitudinal_2DV.Rmd]

---
  title: "Final model code: Machine learning and pharmacometrics for prediction of pharmacokinetic data: Differences, similarities and challenges illustrated with rifampicin - Scenario 2 (PK time series predictions based on features and 2 observed plasma concentrations)"
authors: "Huifang You, Lina Keutzer"
output:
  html_document: default
pdf_document: default
---
  
```{r setup, include = FALSE}
knitr::opts_chunk$set(echo = TRUE)
```

## Data preparation
```{r, results='hide'}
# Clear workspace
rm(list = ls())

# Set working directory
setwd("C:/AI")
```

```{r, results='hide'}
# Load packages
library(tidyverse)
library(dplyr)
library(ggplot2)
library(arm)
library(ggpubr)
library(Metrics)
library(caret)
library(tictoc)
library(matrixStats)
library(xgboost)
library(gbm)
library(caretEnsemble)
library(randomForest)
library(glmnet)

# Prepare dataset
# Read in data
data <- read.csv("C:/AI/final_NCA_AUC_v3.csv")

# Remove time, but keep time after dose (TAD), and sampling occasion (OCC) instead. Remove AUC. 
df <- subset(data, select = -c(TIME, AUC))

# Change data to wideformat
df1 = df
df['TAD1'] = df1['TAD']
df['DV1'] = df1['DV']
df <- reshape(df, 
  timevar = "TAD",
  idvar = c("ID","OCC", "AGE", "SEX", "RACE", "WT", "HT","FFM","DOSE","HIV",'TAD1','DV1','BMI'),
  direction = "wide")
df <- subset(df, select = -c(DV.0,DV.0.5,DV.1,DV.1.5,DV.3,DV.6,DV.8,DV.12,DV.24))

# Set missing values as 0
df[is.na(df)] <- 0
names(df)[which(colnames(df) %in% c('TAD1','DV1',"DV.2","DV.4"))] <- c('TAD','DV',"TAD_2","TAD_4")

# For columns TAD_2 and TAD_4, we have repeated values for each ID and occasion
df <- df%>%
  group_by(ID,OCC)%>%
  mutate(TAD_2 = max(TAD_2))%>%
  mutate(TAD_4 = max(TAD_4))
df = data.frame(as.matrix(df))

# Prepare 5-fold cross-validation
set.seed(42)
folds <- createFolds(unique(df$ID), k=5)
```

## Graphical exploration of the distribution of the simulated data 
```{r}
df_2 <- subset(df, OCC == 2)
df_1 <- subset(df, OCC == 1)

p1 <-ggplot() +
  geom_point(data = df_1, aes(x = TAD, y = DV, group = ID), size = 1) +
  geom_line(data = df_1, aes(x = TAD, y = DV, group = ID), size = .15, linetype = 1) +
  labs(y = "Rifampicin plasma concentration (mg/L)") + labs(x = "Time after last dose (hours)") +
  ggtitle('Treatment week = 1')

p2 <- ggplot() +
  geom_point(data = df_2, aes(x = TAD, y = DV, group = ID), size  =1) +
  geom_line(data = df_2, aes(x = TAD, y = DV, group = ID), size=.15, linetype = 1) +
labs(y = "Rifampicin plasma concentration (mg/L)") + labs(x = "Time after last dose (hours)") +
  ggtitle('Treatment week = 2')
ggarrange(p1, p2)
```

## Define R2 
```{r}
rsq <- function(actual, preds){
  rss <- sum((preds - actual)^2)  ## residual sum of squares
  tss <- sum((actual - mean(actual))^2)  ## total sum of squares
  return (1 - rss/tss)
}
```

## Feature selection and PK predictions
###Lasso
```{r}
set.seed(42)
Lasso_r2_list = NULL
Lasso_rmse_list = NULL
Lasso_mae_list = NULL
LassoImpscore_list = NULL
Lasso_pre= data_frame()

  Lasso = function(train, test_all, replace = FALSE, weight = NULL) {
  test  = subset(test_all, select = -c(DV)) 
  LassoGrid <- expand.grid(alpha = 0, lambda = 5)
  
# Model training
  tic('Run time Lasso')
  LassoMod <-train(DV ~ ., data = train,
                 method = 'glmnet', 
                 tuneGrid = LassoGrid
            ) 
  toc()
  
  LassoImp <- varImp(LassoMod) 
  
# Predict rifampicin plasma concentration time series onto unseen test dataset
  tic('Prediction time Lasso')
  LassoMod_pre <- predict(LassoMod, newdata = test)
  toc()
  LassoMod_pre <- cbind(LassoMod_pre, test_all)
  
# Calculate R2, RMSE and MAE 
  r_2 = rsq(LassoMod_pre$DV, LassoMod_pre$LassoMod_pre)
  Rmse = rmse(LassoMod_pre$DV,LassoMod_pre$LassoMod_pre)
  Mae = mae(LassoMod_pre$DV, LassoMod_pre$LassoMod_pre)
  return(list( LassoGrid = LassoGrid, LassoMod_pre = LassoMod_pre, LassoImpscore = LassoImp, r_2 = r_2, Rmse = Rmse, Mae = Mae ))
  }

for(i in 1:5){
  testdata <- df[df$ID %in% folds[[i]],]
  traindata = setdiff(df,testdata)
   # Remove ID as feature
  testdata = subset(testdata, select = -c(ID))
  traindata  = subset(traindata, select = -c(ID))
  LassoMod_pre_list = Lasso(traindata,testdata)
  Lasso_pre <- rbind(Lasso_pre, LassoMod_pre_list$LassoMod_pre)
  Lasso_r2_list <- append(Lasso_r2_list, LassoMod_pre_list$r_2)
  Lasso_rmse_list <- rbind(Lasso_rmse_list, LassoMod_pre_list$Rmse)
  Lasso_mae_list <- rbind(Lasso_mae_list, LassoMod_pre_list$Mae)
  LassoImpscore_list <- cbind(LassoImpscore_list, LassoMod_pre_list$LassoImpscore[1])
  
}

LassoGrid <- LassoMod_pre_list$LassoGrid
```

```{r, cache=TRUE}
# Derive feature importance
Lasso_score <- cbind(LassoImpscore_list[[1]],LassoImpscore_list[[2]],LassoImpscore_list[[3]],LassoImpscore_list[[4]], LassoImpscore_list[[5]])

Lasso_score_summary <- cbind(data.frame(rowMeans(Lasso_score)),
                             data.frame(rowSds(data.matrix(Lasso_score))))

Lasso_score_summary$Features <- row.names(Lasso_score_summary)

# Plot the variable importance            
var_imp_plot_Lasso <- ggplot(Lasso_score_summary, aes(y=rowMeans.Lasso_score., x=Features)) + 
  geom_bar(stat="identity", color="black", 
           position=position_dodge()) +
  geom_errorbar(aes(ymin=rowMeans.Lasso_score.-rowSds.data.matrix.Lasso_score.., ymax=rowMeans.Lasso_score.+rowSds.data.matrix.Lasso_score..), width=.2,
                position=position_dodge(.9)) +labs(title = "Variable importance Lasso", x = "Variables", y = "Importance score")+
  theme_classic() +
  scale_fill_manual(values=c('#999999','#E69F00'))
ggsave("var_imp_plot_Lasso_DV_2dv.png", plot = var_imp_plot_Lasso, device = "png", dpi = 300, width = 7, height = 5)
```

```{r}
# Output R2, RMSE and MAE 
r2 = mean(Lasso_r2_list)
Rmse = mean(Lasso_rmse_list)
Mae = mean(Lasso_mae_list)
sprintf("Lasso -- r2: %f, Rmse: %f, Mae: %f", r2, Rmse, Mae)
write.csv(Lasso_pre, file="pred_Lasso_DV_2dv.csv")
```

### GBM
```{r}
set.seed(42)
Gbm_r2_list = NULL
Gbm_rmse_list = NULL
Gbm_mae_list = NULL
GbmImpscore_list = NULL
Gbm_pre= data_frame()

# Set seed both inside and outside function 
gbm = function(train, test_all, replace = FALSE, weight = NULL) {
  test  = subset(test_all, select = -c(DV)) 
  
# Hyperparameter settings
  set.seed(42)  
  fitControl <- trainControl(method = "repeatedcv",
                             number = 5,
                             repeats = 5)
  
  gbmGrid <-  expand.grid(interaction.depth = 5, 
                          n.trees = 200, 
                          shrinkage = 0.1,
                          n.minobsinnode = 5)
# Model training
  set.seed(42)  
  tic('Run time GBM')
  GbmMod <- train(DV ~ ., data = train, 
                   method = "gbm", 
                   trControl = fitControl,
                   tuneGrid = gbmGrid,
                   verbose = FALSE)
  toc()
  
  GbmImp <- varImp(GbmMod) 
  
# Predict rifampicin plasma concentration time series onto unseen test dataset
  tic('Prediction time GBM')
  GbmMod_pre <- predict(GbmMod, newdata = test)
  toc()
  GbmMod_pre <- cbind(GbmMod_pre, test_all)
  
# Calculate R2, RMSE and MAE 
  r_2 = rsq(GbmMod_pre$DV, GbmMod_pre$GbmMod_pre)
  Rmse = rmse(GbmMod_pre$DV,GbmMod_pre$GbmMod_pre)
  Mae = mae(GbmMod_pre$DV, GbmMod_pre$GbmMod_pre)
  return(list( gbmGrid = gbmGrid, GbmMod_pre = GbmMod_pre, GbmImpscore = GbmImp, r_2 = r_2, Rmse = Rmse, Mae = Mae ))
  }

for(i in 1:5){
  testdata <- df[df$ID %in% folds[[i]],]
  traindata = setdiff(df,testdata)
  testdata = subset(testdata, select = -c(ID))
  traindata  = subset(traindata, select = -c(ID))
  GbmMod_pre_list = gbm(traindata,testdata)
  
  Gbm_pre <- rbind(Gbm_pre, GbmMod_pre_list$GbmMod_pre)
  Gbm_r2_list <- append(Gbm_r2_list, GbmMod_pre_list$r_2)
  Gbm_rmse_list <- rbind(Gbm_rmse_list, GbmMod_pre_list$Rmse)
  Gbm_mae_list <- rbind(Gbm_mae_list, GbmMod_pre_list$Mae)
  GbmImpscore_list <- cbind(GbmImpscore_list, GbmMod_pre_list$GbmImpscore[1])
  
}

gbmGrid <- GbmMod_pre_list$gbmGrid
```

```{r}
# Derive feature importance
Gbm_score <- cbind(GbmImpscore_list[[1]],GbmImpscore_list[[2]],GbmImpscore_list[[3]],GbmImpscore_list[[4]], GbmImpscore_list[[5]])

Gbm_score_summary <- cbind(data.frame(rowMeans(Gbm_score)),
                           data.frame(rowSds(data.matrix(Gbm_score))))

Gbm_score_summary$Features <- row.names(Gbm_score_summary)

# Plot the variable importance            
var_imp_plot_GBM <- ggplot(Gbm_score_summary, aes(y=rowMeans.Gbm_score., x=Features)) + 
  geom_bar(stat="identity", color="black", 
           position=position_dodge()) +
  geom_errorbar(aes(ymin=rowMeans.Gbm_score.-rowSds.data.matrix.Gbm_score.., ymax=rowMeans.Gbm_score.+rowSds.data.matrix.Gbm_score..), width=.2,
                position=position_dodge(.9)) + labs(title = "Variable importance GBM", x = "Variables", y = "Importance score") +
  theme_classic() +
  scale_fill_manual(values=c('#999999','#E69F00'))
ggsave("var_imp_plot_GBM_DV_2dv.png", plot = var_imp_plot_GBM, device = "png", dpi = 300, width = 7, height = 5)
```

```{r }
# Output R2, RMSE and MAE 
r2 = mean(Gbm_r2_list)
Rmse = mean(Gbm_rmse_list)
Mae = mean(Gbm_mae_list)
sprintf("GBM -- r2: %f, Rmse: %f, Mae: %f", r2, Rmse, Mae)
write.csv(Gbm_pre, file="pred_GBM_DV_2dv.csv")
```

### XGBoost
```{r}
set.seed(42)
Xgboost_r2_list = NULL
XgboostImpscore_list = NULL
Xgboost_rmse_list = NULL
Xgboost_mae_list = NULL
Xgboost_pre= data_frame()

xgboost = function(train, test_all, replace = FALSE, weight=NULL) {
  test  = subset(test_all, select = -c(DV)) 
  
# Hyperparameter settings
  set.seed(42)
  final_grid <- expand.grid(
    nrounds = 1000,
    eta = 0.01,
    max_depth = 4,
    gamma = 0.9,
    colsample_bytree = 0.8,
    min_child_weight = 8,
  subsample = 0.5
)

 train_control <- caret::trainControl(
  method = "none",
  verboseIter = FALSE, # no training log
  allowParallel = TRUE 
)
 # Model training
 set.seed(42)  
 tic('Run time XGBoost')
  XgboostMod <- caret::train(DV ~ ., data=train,
  trControl = train_control,
  tuneGrid = final_grid,
  method = "xgbTree",
  verbose = TRUE
)
  toc()
  XgboostImp <- varImp(XgboostMod)
  
  
# Predict rifampicin plasma concentration time series onto unseen test dataset
  tic('Prediction time XGBoost')
  XgboostMod_pre <- predict(XgboostMod, newdata = test)
  toc()
  XgboostMod_pre <- cbind(XgboostMod_pre,test_all)

  # Calculate R2, RMSE and MAE  
  r_2 = rsq(XgboostMod_pre$DV,XgboostMod_pre$XgboostMod_pre)
  Rmse = rmse(XgboostMod_pre$DV,XgboostMod_pre$XgboostMod_pre)
  Mae = mae(XgboostMod_pre$DV,XgboostMod_pre$XgboostMod_pre)
  return(list(final_grid = final_grid, XgboostMod_pre=XgboostMod_pre, XgboostImpscore=XgboostImp, r_2=r_2, Rmse = Rmse, Mae = Mae ))
  }

for(i in 1:5){
  testdata <- df[df$ID %in% folds[[i]],]
  traindata = setdiff(df,testdata)
  testdata = subset(testdata, select = -c(ID))
  traindata  = subset(traindata, select = -c(ID))
  XgboostMod_pre_list = xgboost(traindata,testdata)
  Xgboost_pre <- rbind(Xgboost_pre, XgboostMod_pre_list$XgboostMod_pre)
  Xgboost_r2_list <- append(Xgboost_r2_list, XgboostMod_pre_list$r_2)
  Xgboost_rmse_list <- rbind(Xgboost_rmse_list, XgboostMod_pre_list$Rmse)
  Xgboost_mae_list <- rbind(Xgboost_mae_list, XgboostMod_pre_list$Mae)
  XgboostImpscore_list <- rbind(XgboostImpscore_list, XgboostMod_pre_list$XgboostImpscore[1])
}

final_grid <- XgboostMod_pre_list$final_grid
```

```{r echo=FALSE}
# Derive feature importance
Xgboost_score <- cbind(XgboostImpscore_list[[1]],XgboostImpscore_list[[2]],XgboostImpscore_list[[3]],XgboostImpscore_list[[4]], XgboostImpscore_list[[5]])
Xgboost_score_summary <- cbind(data.frame(rowMeans(Xgboost_score)),
                               data.frame(rowSds(data.matrix(Xgboost_score))))

Xgboost_score_summary$Features <- row.names(Xgboost_score_summary)

# Plot feature importance          
var_imp_plot_xgboost <- ggplot(Xgboost_score_summary, aes(y=rowMeans.Xgboost_score., x=Features)) + 
  geom_bar(stat="identity", color="black", 
           position=position_dodge()) +
  geom_errorbar(aes(ymin=rowMeans.Xgboost_score.-rowSds.data.matrix.Xgboost_score.., ymax=rowMeans.Xgboost_score.+rowSds.data.matrix.Xgboost_score..), width=.2,
                position=position_dodge(.9)) +labs(title = "Variable importance XGBoost", x = "Variables", y = "Importance score") +
  theme_classic() +
  scale_fill_manual(values=c('#999999','#E69F00'))
ggsave("var_imp_plot_xgboost_DV_2dv.png", plot = var_imp_plot_xgboost, device = "png", dpi = 300, width = 7, height = 5)
```

```{r}
# Output R2, RMSE and MAE  
r2 = mean(Xgboost_r2_list)
Rmse = mean(Xgboost_rmse_list)
Mae = mean(Xgboost_mae_list)
sprintf("Xgboost -- r2: %f, Rmse: %f, Mae: %f", r2, Rmse, Mae)
write.csv(Xgboost_pre, file="pred_XGBoost_DV_2dv.csv")
```

### Random forest
```{r, cache = TRUE}
set.seed(42)
rf_r2_list = NULL
rfImpscore_list = NULL
rf_rmse_list = NULL
rf_mae_list = NULL
rf_pre= data_frame()
rf = function(train, test_all, replace = FALSE, weight=NULL) {
  test  = subset(test_all, select = -c(DV)) 
  
  fitcontrol <- trainControl(method="repeatedcv", 
                        number=5, 
                        repeats=5,
                        allowParallel = TRUE)


  rfgrid <- expand.grid(.mtry = 9
                        )

# Train model
  tic('Run time RandomForest')
  rfMod <- train(DV ~ ., data = traindata, 
                   method = "rf", 
                   trControl = fitcontrol,
                   tuneGrid = rfgrid,
                   verbose = FALSE,
                   ntree=250)
  toc()  
  rfImp <- varImp(rfMod) 
  
# Predict rifampicin plasma concentration time series onto unseen test dataset
  tic('Prediction time RandomForest')
  rfMod_pre <- predict(rfMod, newdata = test)
  toc()
  rfMod_pre <- cbind(rfMod_pre,test_all)
  
# Calculate R2, RMSE and MAE  
  r_2 = rsq(rfMod_pre$DV,rfMod_pre$rfMod_pre)
  Rmse = rmse(rfMod_pre$DV, rfMod_pre$rfMod_pre)
  Mae = mae(rfMod_pre$DV, rfMod_pre$rfMod_pre)
  return(list(rfgrid = rfgrid, rfMod_pre = rfMod_pre, rfImpscore=rfImp, r_2=r_2 ,Rmse = Rmse, Mae = Mae))
}

for(i in 1:5){
  testdata <- df[df$ID %in% folds[[i]],]
  traindata = setdiff(df,testdata)
  testdata = subset(testdata, select = -c(ID))
  traindata  = subset(traindata, select = -c(ID))
  rfMod_pre_list = rf(traindata,testdata)
  rf_pre <- rbind(rf_pre, rfMod_pre_list$rfMod_pre)
  rf_r2_list <- append(rf_r2_list, rfMod_pre_list$r_2)
  rf_rmse_list <- rbind(rf_rmse_list, rfMod_pre_list$Rmse)
  rf_mae_list <- rbind(rf_mae_list, rfMod_pre_list$Mae)
  rfImpscore_list <- rbind(rfImpscore_list, rfMod_pre_list$rfImpscore[1])
}

rfgrid <- rfMod_pre_list$rfgrid
```

```{r echo=FALSE}
# Derive feature importance
rf_score <- cbind(rfImpscore_list[[1]],rfImpscore_list[[2]],rfImpscore_list[[3]],rfImpscore_list[[4]], rfImpscore_list[[5]])

rf_score_summary <- cbind(data.frame(rowMeans(rf_score)),
                          data.frame(rowSds(data.matrix(rf_score))))

rf_score_summary$Features <- row.names(rf_score_summary)

# Plot feature importance
var_imp_plot_RF <- ggplot(rf_score_summary, aes(y=rowMeans.rf_score., x=Features)) + 
  geom_bar(stat="identity", color="black", 
           position=position_dodge()) +
  geom_errorbar(aes(ymin=rowMeans.rf_score.-rowSds.data.matrix.rf_score.., ymax=rowMeans.rf_score.+rowSds.data.matrix.rf_score..), width=.2,
                position=position_dodge(.9)) + labs(title = "Variable importance Random Forest", x = "Variables", y = "Importance score") +
  theme_classic() +
  scale_fill_manual(values=c('#999999','#E69F00'))
ggsave("var_imp_plot_RF_DV_2dv.png", plot = var_imp_plot_RF, device = "png", dpi = 300, width = 7, height = 5)
```

```{r, cache=TRUE}
# Output R2, RMSE and MAE  
r2 = mean(rf_r2_list)
Rmse = mean(rf_rmse_list)
Mae = mean(rf_mae_list)
sprintf("rf -- r2: %f, Rmse: %f, Mae: %f", r2, Rmse, Mae)
write.csv(rf_pre, file="pred_rf_DV_2dv.csv")
```

## Graphical evaluation of the final results
```{r, results='hide'}
thetheme <-   theme(
                    legend.key=element_rect(fill='white'),
                    legend.text = element_text(colour="black", size = 12),
                    legend.title = element_text(colour="black", size = 12),
                    legend.position="top",
                    axis.text.x=element_text(size=10,colour="black"),
                    axis.text.y=element_text(size=10,colour="black"),
                    axis.title.y=element_text(size=11, vjust=0),
                    axis.title.x=element_text(size=11, vjust=0),
                    axis.line=element_line(colour="black"),
                    panel.background=element_rect(color="black",fill="white"),
                    panel.grid.minor=element_line(color="white"),
                    panel.grid.major=element_line(color="white"),
                    plot.title=element_text(size=20/1.5, colour='black'),
                    title=element_text(),
                    panel.border = element_rect(colour = "white", fill=NA, size=5),
                    strip.text.x = element_text(size = 10))


p11 <- ggplot(Gbm_pre, aes(x = GbmMod_pre, y = DV)) +
  geom_point(alpha = 0.2) +
  geom_smooth(method = lm, se = FALSE, color = 'red', linetype = 2)+
  geom_abline() +
  labs(x = "Predictions (mg/L)", y='Observations (mg/L)') +
  scale_y_continuous(breaks = seq(0, 140,by = 20), limits=c(-15,160)) + 
  scale_x_continuous(breaks = seq(0, 140,by = 20), limits=c(-15,160)) +
  ggtitle('GBM') + thetheme
p12 <- ggplot(Xgboost_pre, aes(x = XgboostMod_pre, y = DV)) +
  geom_point(alpha = 0.2) +
  geom_smooth(method = lm, se = FALSE, color = 'red', linetype = 2) +
  geom_abline() +
  labs(x = "Predictions (mg/L)", y = 'Observations (mg/L)') +
  scale_y_continuous(breaks = seq(0, 140,by = 20), limits=c(-15,160)) + 
  scale_x_continuous(breaks = seq(0, 140,by = 20), limits=c(-15,160)) +
  ggtitle('XGBoost') + thetheme
p13 <- ggplot(Lasso_pre, aes(x = LassoMod_pre, y = DV)) +
  geom_point(alpha = 0.2) +
  geom_smooth(method = lm, se = FALSE, color = 'red', linetype = 2) +
  geom_abline() +
  labs(x = "Predictions (mg/L)", y = 'Observations (mg/L)') +
scale_y_continuous(breaks = seq(0, 140,by = 20), limits=c(-15,160)) + 
  scale_x_continuous(breaks = seq(0, 140,by = 20), limits=c(-15,160)) +
  ggtitle('Lasso')  + thetheme
p14 <- ggplot(rf_pre, aes(x = rfMod_pre, y = DV)) +
  geom_point(alpha = 0.2) +
  geom_smooth(method = lm, se = FALSE, color = 'red',linetype = 2)+
  geom_abline() +
  labs(x = "Predictions (mg/L)", y = 'Observations (mg/L)') +
  scale_y_continuous(breaks = seq(0, 140,by = 20), limits=c(-15,160)) + 
  scale_x_continuous(breaks = seq(0, 140,by = 20), limits=c(-15,160)) +
  ggtitle('Random Forest') + thetheme

combined_plot <- ggarrange(p11,p12,p14,p13)
ggsave("obs_vs_pred_all_models_DV_2dv.png", plot = combined_plot, device = "png", dpi = 300, width = 7, height = 5)
```

```{r}
# Define the theme 
thetheme <-   theme(
                    legend.key=element_rect(fill='white'),
                    legend.text = element_text(colour="black", size = 18),
                    legend.title = element_text(colour="black", size = 18),
                    legend.position="top",
                    axis.text.x=element_text(size=17,colour="black"),
                    axis.text.y=element_text(size=20,colour="black"),
                    axis.title.y=element_text(size=18, vjust=0),
                    axis.title.x=element_text(size=18, vjust=0),
                    axis.line=element_line(colour="black"),
                    panel.background=element_rect(color="black",fill="white"),
                    panel.grid.minor=element_line(color="white"),
                    panel.grid.major=element_line(color="white"),
                    plot.title=element_text(size=50/1.5, colour='black'),
                    title=element_text(),
                    strip.text.x = element_text(size = 18))

# Read in the model output data (test data and predictions)
df <- merge(data,Xgboost_pre)

# Plot the results for the best performing model (XGBoost)
# Individual plots for treatment week 1
set.seed(42)
# Randomly sample 15 IDs for plotting
df3 <- df %>% 
    filter(ID %in% sample(unique(ID), 15))
df4 <- subset(df3, OCC==1) 
df4$DOSE <- as.factor(df4$DOSE)
cols <- c("Observations"="black","Predictions"="gray")
ind_plot_1 <- ggplot(df4, aes(x = TAD, y = DV)) +  geom_point(data = df4, aes(x = TAD,y = DV), colour = "black", size = 2) + 
  geom_point(data = df4, aes(x = TAD,y = XgboostMod_pre, color = DOSE), size = 5, shape = 1) +
  geom_line(data = df4, aes(x = TAD,y = XgboostMod_pre,color = DOSE), size = 2, linetype = 1) +
  labs(x = "Time after dose (h)",y = "Rifampicin plasma concentration (mg/L)")  + facet_wrap(~ DOSE + ID)
ind_plot_1 <- ind_plot_1 + thetheme + labs(colour = "Dose (mg)")
ind_plot_1
ggsave("Ind_plot_week1_xgboost_2dv.png", ind_plot_1, device="png", width=20, height=10, limitsize = F)

# Individual plots for week 2
df5 <- subset(df3, OCC==2) 
df5$DOSE <- as.factor(df5$DOSE)
cols <- c("Observations"="black","Predictions"="gray")
ind_plot_2 <- ggplot(df5, aes(x = TAD, y = DV)) +  geom_point(data = df5, aes(x = TAD,y = DV), color = "black", size = 2) + 
  geom_point(data = df5, aes(x = TAD,y = XgboostMod_pre, color = DOSE), size = 5, shape = 1) +
  geom_line(data = df5, aes(x = TAD,y = XgboostMod_pre,color = DOSE), size = 2, linetype = 1) +
  labs(x = "Time after dose (h)",y = "Rifampicin plasma concentration (mg/L)")  + facet_wrap(~ DOSE + ID)
ind_plot_2 <- ind_plot_2 + thetheme +labs(colour="Dose (mg)")
ind_plot_2
ggsave("Ind_plot_week2_xgboost_2dv.png", ind_plot_2, device="png", width=20, height=10, limitsize = F)
```
